# Supplementary material for: Genome-wide association analyses identify two susceptibility loci for pachychoroid disease central serous chorioretinopathy
Source: Commun Biol. 2019 Dec 12;2:468. doi: 10.1038/s42003-019-0712-z (PMC6908630; doi:10.1038/s42003-019-0712-z)
Supplement: Supplementary file 3 — Supplementary Data 1 [file 42003_2019_712_MOESM3_ESM.txt]

CHR	SNP	BP	EA	TEST	N	OR	SE	L95	U95	STAT	P
1	1:204916972	204916972	G	ADD	3460	1.623	0.1101	1.307	2.014	4.394	1.11E-05
3	3:169177924	169177924	C	ADD	3460	0.7388	0.06932	0.6449	0.8463	-4.368	1.26E-05
4	4:153639925	153639925	C	ADD	3460	0.7114	0.07404	0.6153	0.8225	-4.599	4.24E-06
4	4:166757168	166757168	A	ADD	3460	0.7233	0.07221	0.6279	0.8333	-4.485	7.28E-06
4	4:166757283	166757283	TA	ADD	3460	0.7263	0.07215	0.6305	0.8366	-4.433	9.30E-06
4	4:166757964	166757964	T	ADD	3460	0.7299	0.07201	0.6338	0.8405	-4.372	1.23E-05
4	4:166758199	166758199	C	ADD	3460	0.7252	0.07199	0.6298	0.8351	-4.463	8.08E-06
4	4:166758791	166758791	G	ADD	3460	0.7246	0.0719	0.6293	0.8342	-4.481	7.44E-06
4	4:166759021	166759021	T	ADD	3460	0.725	0.07193	0.6296	0.8347	-4.471	7.77E-06
4	4:177396257	177396257	C	ADD	3460	1.321	0.06363	1.166	1.497	4.375	1.21E-05
4	4:177396515	177396515	G	ADD	3460	1.323	0.06368	1.168	1.499	4.399	1.09E-05
4	4:177396765	177396765	C	ADD	3460	1.323	0.06368	1.168	1.499	4.399	1.09E-05
4	4:177400257	177400257	C	ADD	3460	1.324	0.0637	1.168	1.5	4.403	1.07E-05
5	5:79160482	79160482	A	ADD	3460	0.7252	0.07126	0.6307	0.834	-4.508	6.54E-06
5	5:79161219	79161219	T	ADD	3460	0.7279	0.07133	0.6329	0.8371	-4.453	8.47E-06
5	5:79162373	79162373	T	ADD	3460	0.7315	0.07036	0.6373	0.8397	-4.444	8.84E-06
6	6:6519137	6519137	G	ADD	3460	0.6601	0.09513	0.5478	0.7954	-4.367	1.26E-05
6	6:6519446	6519446	C	ADD	3460	0.6574	0.09508	0.5456	0.7921	-4.412	1.03E-05
6	6:31229338	31229338	A	ADD	3460	1.39	0.0713	1.208	1.598	4.615	3.94E-06
6	6:31312712	31312712	A	ADD	3460	0.4146	0.2017	0.2792	0.6156	-4.365	1.27E-05
6	6:31976138	31976138	C	ADD	3460	1.462	0.08436	1.239	1.725	4.503	6.70E-06
6	6:31976140	31976140	C	ADD	3460	1.462	0.08436	1.239	1.725	4.503	6.70E-06
6	6:31977493	31977493	T	ADD	3460	1.378	0.07282	1.195	1.59	4.405	1.06E-05
6	6:32015796	32015796	G	ADD	3460	1.391	0.07375	1.204	1.607	4.475	7.65E-06
7	7:5229141	5229141	C	ADD	3460	1.383	0.0715	1.202	1.591	4.536	5.73E-06
7	7:8217792	8217792	T	ADD	3460	1.724	0.1207	1.361	2.184	4.51	6.49E-06
7	7:126086889	126086889	T	ADD	3460	1.334	0.06314	1.179	1.51	4.569	4.90E-06
7	7:126092418	126092418	T	ADD	3460	1.328	0.06304	1.174	1.503	4.499	6.82E-06
7	7:126092908	126092908	T	ADD	3460	1.328	0.06304	1.174	1.503	4.499	6.82E-06
7	7:126093581	126093581	T	ADD	3460	1.329	0.06302	1.174	1.503	4.509	6.51E-06
7	7:126097131	126097131	C	ADD	3460	1.329	0.063	1.175	1.504	4.516	6.29E-06
8	8:23073540	23073540	C	ADD	3460	1.377	0.06443	1.214	1.562	4.963	6.93E-07
8	8:23073568	23073568	G	ADD	3460	1.353	0.06462	1.192	1.536	4.679	2.89E-06
8	8:23073686	23073686	G	ADD	3460	1.377	0.06443	1.214	1.562	4.964	6.91E-07
8	8:23075179	23075179	T	ADD	3460	1.332	0.0654	1.172	1.514	4.386	1.16E-05
8	8:23075319	23075319	T	ADD	3460	1.343	0.06572	1.18	1.527	4.483	7.38E-06
8	8:23076159	23076159	T	ADD	3460	1.338	0.06533	1.177	1.521	4.456	8.36E-06
8	8:23076180	23076180	A	ADD	3460	1.342	0.06573	1.18	1.526	4.473	7.72E-06
8	8:23076334	23076334	G	ADD	3460	1.347	0.06572	1.184	1.532	4.528	5.95E-06
8	8:23076346	23076346	A	ADD	3460	1.338	0.06533	1.177	1.521	4.46	8.21E-06
8	8:23076631	23076631	A	ADD	3460	1.342	0.06534	1.181	1.525	4.501	6.76E-06
8	8:23076854	23076854	G	ADD	3460	1.342	0.06534	1.181	1.525	4.501	6.76E-06
8	8:23076990	23076990	A	ADD	3460	1.342	0.06534	1.181	1.525	4.501	6.76E-06
8	8:23077163	23077163	C	ADD	3460	1.353	0.06521	1.19	1.537	4.633	3.61E-06
8	8:23080049	23080049	G	ADD	3460	1.377	0.06656	1.208	1.569	4.803	1.56E-06
8	8:23080135	23080135	G	ADD	3460	1.371	0.06609	1.204	1.56	4.773	1.81E-06
8	8:23082971	23082971	T	ADD	3460	1.382	0.06478	1.217	1.569	4.993	5.94E-07
8	8:23083015	23083015	T	ADD	3460	1.38	0.06481	1.216	1.567	4.972	6.63E-07
8	8:23110508	23110508	G	ADD	3460	0.7575	0.06358	0.6687	0.858	-4.368	1.26E-05
8	8:23112662	23112662	T	ADD	3460	0.7501	0.06363	0.6622	0.8498	-4.518	6.25E-06
8	8:23114454	23114454	T	ADD	3460	1.326	0.06457	1.168	1.505	4.371	1.24E-05
8	8:121943240	121943240	A	ADD	3460	1.453	0.08217	1.237	1.707	4.545	5.50E-06
8	8:130998513	130998513	G	ADD	3460	0.6311	0.09704	0.5218	0.7633	-4.743	2.11E-06
8	8:141586126	141586126	A	ADD	3460	1.751	0.1204	1.383	2.216	4.652	3.29E-06
9	9:120007318	120007318	C	ADD	3460	1.504	0.09207	1.255	1.801	4.43	9.43E-06
9	9:120011859	120011859	A	ADD	3460	1.516	0.09313	1.263	1.819	4.464	8.04E-06
10	10:67916941	67916941	T	ADD	3460	0.6458	0.1001	0.5308	0.7858	-4.368	1.25E-05
10	10:68063253	68063253	TAA	ADD	3460	0.6371	0.1	0.5237	0.7751	-4.506	6.59E-06
12	12:22943206	22943206	C	ADD	3460	0.7361	0.06901	0.643	0.8427	-4.44	9.00E-06
12	12:44213906	44213906	T	ADD	3460	1.811	0.1353	1.389	2.361	4.388	1.15E-05
14	14:35171392	35171392	T	ADD	3460	1.411	0.07784	1.211	1.643	4.422	9.80E-06
14	14:35173775	35173775	T	ADD	3460	1.404	0.07789	1.205	1.635	4.356	1.33E-05
14	14:35174105	35174105	A	ADD	3460	1.404	0.07789	1.205	1.635	4.356	1.33E-05
14	14:35174746	35174746	T	ADD	3460	1.404	0.07789	1.205	1.635	4.356	1.33E-05
14	14:35180033	35180033	A	ADD	3460	1.416	0.0777	1.216	1.649	4.479	7.49E-06
14	14:35181146	35181146	G	ADD	3460	1.416	0.0777	1.216	1.649	4.479	7.49E-06
14	14:35181786	35181786	C	ADD	3460	1.422	0.07765	1.221	1.656	4.535	5.77E-06
14	14:35182348	35182348	G	ADD	3460	1.421	0.07768	1.221	1.655	4.526	6.01E-06
14	14:35182406	35182406	GATA	ADD	3460	1.373	0.06883	1.2	1.571	4.605	4.13E-06
14	14:35183888	35183888	G	ADD	3460	1.413	0.07823	1.212	1.647	4.419	9.91E-06
14	14:35184228	35184228	T	ADD	3460	1.414	0.07823	1.213	1.648	4.424	9.69E-06
14	14:35184323	35184323	T	ADD	3460	1.358	0.06875	1.187	1.554	4.451	8.53E-06
14	14:35185345	35185345	G	ADD	3460	1.414	0.07821	1.213	1.648	4.426	9.58E-06
14	14:56233069	56233069	T	ADD	3460	0.7137	0.07297	0.6186	0.8235	-4.622	3.80E-06
14	14:64674981	64674981	T	ADD	3460	0.7354	0.06872	0.6427	0.8414	-4.473	7.70E-06
15	15:80967545	80967545	T	ADD	3460	1.343	0.06351	1.185	1.52	4.638	3.53E-06
15	15:80969116	80969116	T	ADD	3460	1.32	0.06347	1.166	1.495	4.376	1.21E-05
16	16:83194732	83194732	G	ADD	3460	0.7359	0.06865	0.6433	0.8419	-4.467	7.92E-06
19	19:30882215	30882215	G	ADD	3460	0.7149	0.07433	0.618	0.827	-4.515	6.32E-06
19	19:30882440	30882440	A	ADD	3460	0.7149	0.07433	0.618	0.827	-4.515	6.32E-06
19	19:30882535	30882535	T	ADD	3460	0.7149	0.07433	0.618	0.827	-4.515	6.32E-06
19	19:30883125	30883125	C	ADD	3460	0.7144	0.0743	0.6176	0.8264	-4.526	6.02E-06
20	20:61025071	61025071	G	ADD	3460	1.508	0.08978	1.265	1.799	4.578	4.69E-06
20	20:61025153	61025153	C	ADD	3460	1.515	0.08967	1.271	1.806	4.633	3.60E-06
20	20:61026003	61026003	C	ADD	3460	1.526	0.09161	1.275	1.826	4.613	3.97E-06
20	20:61028631	61028631	A	ADD	3460	1.529	0.09147	1.278	1.829	4.64	3.49E-06
20	20:61031848	61031848	G	ADD	3460	1.614	0.09586	1.338	1.948	4.996	5.84E-07
20	20:61032694	61032694	G	ADD	3460	1.628	0.09662	1.348	1.968	5.047	4.48E-07
20	20:61033689	61033689	C	ADD	3460	1.623	0.0959	1.345	1.959	5.052	4.36E-07
20	20:61033690	61033690	T	ADD	3460	1.63	0.09592	1.35	1.967	5.092	3.55E-07
20	20:61033892	61033892	T	ADD	3460	1.639	0.09577	1.358	1.977	5.156	2.52E-07
20	20:61034707	61034707	G	ADD	3460	1.582	0.09397	1.316	1.901	4.879	1.07E-06
20	20:61034778	61034778	A	ADD	3460	1.582	0.09397	1.316	1.901	4.879	1.07E-06
20	20:61034806	61034806	G	ADD	3460	1.609	0.09502	1.336	1.939	5.008	5.51E-07
20	20:61034877	61034877	C	ADD	3460	1.589	0.09531	1.318	1.915	4.86	1.18E-06
20	20:61035314	61035314	CTTAT	ADD	3460	1.597	0.094	1.328	1.92	4.981	6.31E-07
20	20:61036548	61036548	T	ADD	3460	1.579	0.09397	1.314	1.899	4.863	1.16E-06
20	20:61037490	61037490	G	ADD	3460	1.582	0.09397	1.316	1.901	4.879	1.07E-06
20	20:61038214	61038214	T	ADD	3460	1.583	0.0982	1.306	1.919	4.678	2.90E-06
20	20:61038322	61038322	C	ADD	3460	1.566	0.09442	1.302	1.885	4.753	2.00E-06
