# Supplementary material for: Genome-wide association analyses identify two susceptibility loci for pachychoroid disease central serous chorioretinopathy
Source: Commun Biol. 2019 Dec 12;2:468. doi: 10.1038/s42003-019-0712-z (PMC6908630; doi:10.1038/s42003-019-0712-z)
Supplement: Supplementary file 4 — Supplementary Data 2 [file 42003_2019_712_MOESM4_ESM.xlsx]

## Sheet: TNFRSF10A_expression
ID	value	sample_accession	study_accession	study_title	run_accession	Tissue	Age_Days	Kept	Origin	sample_attribute	study_abstract	Sub_Tissue
TNFRSF10A	259.392	SRS1597857	SRP080886	Region-specific Transcriptome Analysis of the Human Retina and RPE/Choroid	SRR3994674	RPE	.	Kept	Adult Tissue	gap_accession: phs001151 || submitter handle: NEI_RetinaRPE_Choroid || biospecimen repository: NEI_RetinaRPE_Choroid || study name: Region-specific Transcriptome Analysis of the Human Retina and RPE/Choroid || study design: Control Set || biospecimen repository sample id: S4 || submitted sample id: S4 || submitted subject id: 1 || gap_sample_id: 1975644 || gap_subject_id: 1622642 || sex: female |…	Proper spatial differentiation of retinal cell types is necessary for normal human vision. Many retinal diseases, such as Best disease and male germ cell associated kinase (MAK)-associated retinitis pigmentosa, preferentially affect distinct topographic regions of the retina. While much is known about the distribution of cell types in the retina, the distribution of molecular components across th…	RPE/choroid
TNFRSF10A	164.327	SRS1597858	SRP080886	Region-specific Transcriptome Analysis of the Human Retina and RPE/Choroid	SRR3994675	RPE	.	Kept	Adult Tissue	gap_accession: phs001151 || submitter handle: NEI_RetinaRPE_Choroid || biospecimen repository: NEI_RetinaRPE_Choroid || study name: Region-specific Transcriptome Analysis of the Human Retina and RPE/Choroid || study design: Control Set || biospecimen repository sample id: S5 || submitted sample id: S5 || submitted subject id: 1 || gap_sample_id: 1975645 || gap_subject_id: 1622642 || sex: female |…	Proper spatial differentiation of retinal cell types is necessary for normal human vision. Many retinal diseases, such as Best disease and male germ cell associated kinase (MAK)-associated retinitis pigmentosa, preferentially affect distinct topographic regions of the retina. While much is known about the distribution of cell types in the retina, the distribution of molecular components across th…	RPE/choroid
TNFRSF10A	236.942	SRS1597859	SRP080886	Region-specific Transcriptome Analysis of the Human Retina and RPE/Choroid	SRR3994676	RPE	.	Kept	Adult Tissue	gap_accession: phs001151 || submitter handle: NEI_RetinaRPE_Choroid || biospecimen repository: NEI_RetinaRPE_Choroid || study name: Region-specific Transcriptome Analysis of the Human Retina and RPE/Choroid || study design: Control Set || biospecimen repository sample id: S6 || submitted sample id: S6 || submitted subject id: 1 || gap_sample_id: 1975646 || gap_subject_id: 1622642 || sex: female |…	Proper spatial differentiation of retinal cell types is necessary for normal human vision. Many retinal diseases, such as Best disease and male germ cell associated kinase (MAK)-associated retinitis pigmentosa, preferentially affect distinct topographic regions of the retina. While much is known about the distribution of cell types in the retina, the distribution of molecular components across th…	RPE/choroid
TNFRSF10A	102.062	SRS1597863	SRP080886	Region-specific Transcriptome Analysis of the Human Retina and RPE/Choroid	SRR3994680	RPE	.	Kept	Adult Tissue	gap_accession: phs001151 || submitter handle: NEI_RetinaRPE_Choroid || biospecimen repository: NEI_RetinaRPE_Choroid || study name: Region-specific Transcriptome Analysis of the Human Retina and RPE/Choroid || study design: Control Set || biospecimen repository sample id: S10 || submitted sample id: S10 || submitted subject id: 2 || gap_sample_id: 1975622 || gap_subject_id: 1622643 || sex: male |…	Proper spatial differentiation of retinal cell types is necessary for normal human vision. Many retinal diseases, such as Best disease and male germ cell associated kinase (MAK)-associated retinitis pigmentosa, preferentially affect distinct topographic regions of the retina. While much is known about the distribution of cell types in the retina, the distribution of molecular components across th…	RPE/choroid
TNFRSF10A	75.4049	SRS1597864	SRP080886	Region-specific Transcriptome Analysis of the Human Retina and RPE/Choroid	SRR3994681	RPE	.	Kept	Adult Tissue	gap_accession: phs001151 || submitter handle: NEI_RetinaRPE_Choroid || biospecimen repository: NEI_RetinaRPE_Choroid || study name: Region-specific Transcriptome Analysis of the Human Retina and RPE/Choroid || study design: Control Set || biospecimen repository sample id: S11 || submitted sample id: S11 || submitted subject id: 2 || gap_sample_id: 1975623 || gap_subject_id: 1622643 || sex: male |…	Proper spatial differentiation of retinal cell types is necessary for normal human vision. Many retinal diseases, such as Best disease and male germ cell associated kinase (MAK)-associated retinitis pigmentosa, preferentially affect distinct topographic regions of the retina. While much is known about the distribution of cell types in the retina, the distribution of molecular components across th…	RPE/choroid
TNFRSF10A	71.1833	SRS1597865	SRP080886	Region-specific Transcriptome Analysis of the Human Retina and RPE/Choroid	SRR3994682	RPE	.	Kept	Adult Tissue	gap_accession: phs001151 || submitter handle: NEI_RetinaRPE_Choroid || biospecimen repository: NEI_RetinaRPE_Choroid || study name: Region-specific Transcriptome Analysis of the Human Retina and RPE/Choroid || study design: Control Set || biospecimen repository sample id: S12 || submitted sample id: S12 || submitted subject id: 2 || gap_sample_id: 1975624 || gap_subject_id: 1622643 || sex: male |…	Proper spatial differentiation of retinal cell types is necessary for normal human vision. Many retinal diseases, such as Best disease and male germ cell associated kinase (MAK)-associated retinitis pigmentosa, preferentially affect distinct topographic regions of the retina. While much is known about the distribution of cell types in the retina, the distribution of molecular components across th…	RPE/choroid
TNFRSF10A	137.327	SRS1597869	SRP080886	Region-specific Transcriptome Analysis of the Human Retina and RPE/Choroid	SRR3994686	RPE	.	Kept	Adult Tissue	gap_accession: phs001151 || submitter handle: NEI_RetinaRPE_Choroid || biospecimen repository: NEI_RetinaRPE_Choroid || study name: Region-specific Transcriptome Analysis of the Human Retina and RPE/Choroid || study design: Control Set || biospecimen repository sample id: S16 || submitted sample id: S16 || submitted subject id: 3 || gap_sample_id: 1975628 || gap_subject_id: 1622644 || sex: female…	Proper spatial differentiation of retinal cell types is necessary for normal human vision. Many retinal diseases, such as Best disease and male germ cell associated kinase (MAK)-associated retinitis pigmentosa, preferentially affect distinct topographic regions of the retina. While much is known about the distribution of cell types in the retina, the distribution of molecular components across th…	RPE/choroid
TNFRSF10A	121.426	SRS1597870	SRP080886	Region-specific Transcriptome Analysis of the Human Retina and RPE/Choroid	SRR3994687	RPE	.	Kept	Adult Tissue	gap_accession: phs001151 || submitter handle: NEI_RetinaRPE_Choroid || biospecimen repository: NEI_RetinaRPE_Choroid || study name: Region-specific Transcriptome Analysis of the Human Retina and RPE/Choroid || study design: Control Set || biospecimen repository sample id: S17 || submitted sample id: S17 || submitted subject id: 3 || gap_sample_id: 1975629 || gap_subject_id: 1622644 || sex: female…	Proper spatial differentiation of retinal cell types is necessary for normal human vision. Many retinal diseases, such as Best disease and male germ cell associated kinase (MAK)-associated retinitis pigmentosa, preferentially affect distinct topographic regions of the retina. While much is known about the distribution of cell types in the retina, the distribution of molecular components across th…	RPE/choroid
TNFRSF10A	66.647	SRS1597871	SRP080886	Region-specific Transcriptome Analysis of the Human Retina and RPE/Choroid	SRR3994688	RPE	.	Kept	Adult Tissue	gap_accession: phs001151 || submitter handle: NEI_RetinaRPE_Choroid || biospecimen repository: NEI_RetinaRPE_Choroid || study name: Region-specific Transcriptome Analysis of the Human Retina and RPE/Choroid || study design: Control Set || biospecimen repository sample id: S18 || submitted sample id: S18 || submitted subject id: 3 || gap_sample_id: 1975630 || gap_subject_id: 1622644 || sex: female…	Proper spatial differentiation of retinal cell types is necessary for normal human vision. Many retinal diseases, such as Best disease and male germ cell associated kinase (MAK)-associated retinitis pigmentosa, preferentially affect distinct topographic regions of the retina. While much is known about the distribution of cell types in the retina, the distribution of molecular components across th…	RPE/choroid
TNFRSF10A	105.325	SRS1597875	SRP080886	Region-specific Transcriptome Analysis of the Human Retina and RPE/Choroid	SRR3994692	RPE	.	Kept	Adult Tissue	gap_accession: phs001151 || submitter handle: NEI_RetinaRPE_Choroid || biospecimen repository: NEI_RetinaRPE_Choroid || study name: Region-specific Transcriptome Analysis of the Human Retina and RPE/Choroid || study design: Control Set || biospecimen repository sample id: S22 || submitted sample id: S22 || submitted subject id: 4 || gap_sample_id: 1975635 || gap_subject_id: 1622645 || sex: male |…	Proper spatial differentiation of retinal cell types is necessary for normal human vision. Many retinal diseases, such as Best disease and male germ cell associated kinase (MAK)-associated retinitis pigmentosa, preferentially affect distinct topographic regions of the retina. While much is known about the distribution of cell types in the retina, the distribution of molecular components across th…	RPE/choroid
TNFRSF10A	88.0676	SRS1597876	SRP080886	Region-specific Transcriptome Analysis of the Human Retina and RPE/Choroid	SRR3994693	RPE	.	Kept	Adult Tissue	gap_accession: phs001151 || submitter handle: NEI_RetinaRPE_Choroid || biospecimen repository: NEI_RetinaRPE_Choroid || study name: Region-specific Transcriptome Analysis of the Human Retina and RPE/Choroid || study design: Control Set || biospecimen repository sample id: S23 || submitted sample id: S23 || submitted subject id: 4 || gap_sample_id: 1975636 || gap_subject_id: 1622645 || sex: male |…	Proper spatial differentiation of retinal cell types is necessary for normal human vision. Many retinal diseases, such as Best disease and male germ cell associated kinase (MAK)-associated retinitis pigmentosa, preferentially affect distinct topographic regions of the retina. While much is known about the distribution of cell types in the retina, the distribution of molecular components across th…	RPE/choroid
TNFRSF10A	82.6379	SRS1597877	SRP080886	Region-specific Transcriptome Analysis of the Human Retina and RPE/Choroid	SRR3994694	RPE	.	Kept	Adult Tissue	gap_accession: phs001151 || submitter handle: NEI_RetinaRPE_Choroid || biospecimen repository: NEI_RetinaRPE_Choroid || study name: Region-specific Transcriptome Analysis of the Human Retina and RPE/Choroid || study design: Control Set || biospecimen repository sample id: S24 || submitted sample id: S24 || submitted subject id: 4 || gap_sample_id: 1975637 || gap_subject_id: 1622645 || sex: male |…	Proper spatial differentiation of retinal cell types is necessary for normal human vision. Many retinal diseases, such as Best disease and male germ cell associated kinase (MAK)-associated retinitis pigmentosa, preferentially affect distinct topographic regions of the retina. While much is known about the distribution of cell types in the retina, the distribution of molecular components across th…	RPE/choroid
TNFRSF10A	137.226	SRS1955481	SRP098761	Comprehensive analysis of gene expression in human retina and supporting tissues	SRR5225762	RPE	.	Kept	Adult Tissue	source_name: Peripheral RPE/choroid/sclera || tissue: Peripheral RPE/choroid/sclera || age: 79 || Sex: male	Purpose: To identify the differences of gene expression between the macula and periphery of the eye. Methods: RNA Seq was performed on 8 normal postmortem eyes. Results: Significant differential expression was found between the layers of the posterior part of the eye and also between locations of a tissue layer. Conclusions: These results potentially provide a path to more rapidly elucidate not o…	RPE/choroid
TNFRSF10A	130.225	SRS1955482	SRP098761	Comprehensive analysis of gene expression in human retina and supporting tissues	SRR5225764	RPE	.	Kept	Adult Tissue	source_name: Macular RPE/choroid/sclera || tissue: Macular RPE/choroid/sclera || age: 79 || Sex: male	Purpose: To identify the differences of gene expression between the macula and periphery of the eye. Methods: RNA Seq was performed on 8 normal postmortem eyes. Results: Significant differential expression was found between the layers of the posterior part of the eye and also between locations of a tissue layer. Conclusions: These results potentially provide a path to more rapidly elucidate not o…	RPE/choroid
TNFRSF10A	81.4748	SRS1955485	SRP098761	Comprehensive analysis of gene expression in human retina and supporting tissues	SRR5225766	RPE	.	Kept	Adult Tissue	source_name: Peripheral RPE/choroid/sclera || tissue: Peripheral RPE/choroid/sclera || age: 62 || Sex: female	Purpose: To identify the differences of gene expression between the macula and periphery of the eye. Methods: RNA Seq was performed on 8 normal postmortem eyes. Results: Significant differential expression was found between the layers of the posterior part of the eye and also between locations of a tissue layer. Conclusions: These results potentially provide a path to more rapidly elucidate not o…	RPE/choroid
TNFRSF10A	81.9826	SRS1955486	SRP098761	Comprehensive analysis of gene expression in human retina and supporting tissues	SRR5225768	RPE	.	Kept	Adult Tissue	source_name: Macular RPE/choroid/sclera || tissue: Macular RPE/choroid/sclera || age: 62 || Sex: female	Purpose: To identify the differences of gene expression between the macula and periphery of the eye. Methods: RNA Seq was performed on 8 normal postmortem eyes. Results: Significant differential expression was found between the layers of the posterior part of the eye and also between locations of a tissue layer. Conclusions: These results potentially provide a path to more rapidly elucidate not o…	RPE/choroid
TNFRSF10A	233.479	SRS1955489	SRP098761	Comprehensive analysis of gene expression in human retina and supporting tissues	SRR5225770	RPE	.	Kept	Adult Tissue	source_name: Peripheral RPE/choroid/sclera || tissue: Peripheral RPE/choroid/sclera || age: 63 || Sex: male	Purpose: To identify the differences of gene expression between the macula and periphery of the eye. Methods: RNA Seq was performed on 8 normal postmortem eyes. Results: Significant differential expression was found between the layers of the posterior part of the eye and also between locations of a tissue layer. Conclusions: These results potentially provide a path to more rapidly elucidate not o…	RPE/choroid
TNFRSF10A	220.955	SRS1955490	SRP098761	Comprehensive analysis of gene expression in human retina and supporting tissues	SRR5225772	RPE	.	Kept	Adult Tissue	source_name: Macular RPE/choroid/sclera || tissue: Macular RPE/choroid/sclera || age: 63 || Sex: male	Purpose: To identify the differences of gene expression between the macula and periphery of the eye. Methods: RNA Seq was performed on 8 normal postmortem eyes. Results: Significant differential expression was found between the layers of the posterior part of the eye and also between locations of a tissue layer. Conclusions: These results potentially provide a path to more rapidly elucidate not o…	RPE/choroid
TNFRSF10A	81.3858	SRS1955492	SRP098761	Comprehensive analysis of gene expression in human retina and supporting tissues	SRR5225774	RPE	.	Kept	Adult Tissue	source_name: Peripheral RPE/choroid/sclera || tissue: Peripheral RPE/choroid/sclera || age: 62 || Sex: male	Purpose: To identify the differences of gene expression between the macula and periphery of the eye. Methods: RNA Seq was performed on 8 normal postmortem eyes. Results: Significant differential expression was found between the layers of the posterior part of the eye and also between locations of a tissue layer. Conclusions: These results potentially provide a path to more rapidly elucidate not o…	RPE/choroid
TNFRSF10A	81.6528	SRS1955494	SRP098761	Comprehensive analysis of gene expression in human retina and supporting tissues	SRR5225776	RPE	.	Kept	Adult Tissue	source_name: Macular RPE/choroid/sclera || tissue: Macular RPE/choroid/sclera || age: 62 || Sex: male	Purpose: To identify the differences of gene expression between the macula and periphery of the eye. Methods: RNA Seq was performed on 8 normal postmortem eyes. Results: Significant differential expression was found between the layers of the posterior part of the eye and also between locations of a tissue layer. Conclusions: These results potentially provide a path to more rapidly elucidate not o…	RPE/choroid
TNFRSF10A	70.3031	SRS1955496	SRP098761	Comprehensive analysis of gene expression in human retina and supporting tissues	SRR5225778	RPE	.	Kept	Adult Tissue	source_name: Peripheral RPE/choroid/sclera || tissue: Peripheral RPE/choroid/sclera || age: 88 || Sex: female	Purpose: To identify the differences of gene expression between the macula and periphery of the eye. Methods: RNA Seq was performed on 8 normal postmortem eyes. Results: Significant differential expression was found between the layers of the posterior part of the eye and also between locations of a tissue layer. Conclusions: These results potentially provide a path to more rapidly elucidate not o…	RPE/choroid
TNFRSF10A	94.1527	SRS1955498	SRP098761	Comprehensive analysis of gene expression in human retina and supporting tissues	SRR5225780	RPE	.	Kept	Adult Tissue	source_name: Macular RPE/choroid/sclera || tissue: Macular RPE/choroid/sclera || age: 88 || Sex: female	Purpose: To identify the differences of gene expression between the macula and periphery of the eye. Methods: RNA Seq was performed on 8 normal postmortem eyes. Results: Significant differential expression was found between the layers of the posterior part of the eye and also between locations of a tissue layer. Conclusions: These results potentially provide a path to more rapidly elucidate not o…	RPE/choroid
TNFRSF10A	119.588	SRS1955500	SRP098761	Comprehensive analysis of gene expression in human retina and supporting tissues	SRR5225782	RPE	.	Kept	Adult Tissue	source_name: Peripheral RPE/choroid/sclera || tissue: Peripheral RPE/choroid/sclera || age: 95 || Sex: female	Purpose: To identify the differences of gene expression between the macula and periphery of the eye. Methods: RNA Seq was performed on 8 normal postmortem eyes. Results: Significant differential expression was found between the layers of the posterior part of the eye and also between locations of a tissue layer. Conclusions: These results potentially provide a path to more rapidly elucidate not o…	RPE/choroid
TNFRSF10A	78.1848	SRS1955502	SRP098761	Comprehensive analysis of gene expression in human retina and supporting tissues	SRR5225784	RPE	.	Kept	Adult Tissue	source_name: Macular RPE/choroid/sclera || tissue: Macular RPE/choroid/sclera || age: 95 || Sex: female	Purpose: To identify the differences of gene expression between the macula and periphery of the eye. Methods: RNA Seq was performed on 8 normal postmortem eyes. Results: Significant differential expression was found between the layers of the posterior part of the eye and also between locations of a tissue layer. Conclusions: These results potentially provide a path to more rapidly elucidate not o…	RPE/choroid
TNFRSF10A	105.251	SRS1955504	SRP098761	Comprehensive analysis of gene expression in human retina and supporting tissues	SRR5225786	RPE	.	Kept	Adult Tissue	source_name: Peripheral RPE/choroid/sclera || tissue: Peripheral RPE/choroid/sclera || age: 72 || Sex: male	Purpose: To identify the differences of gene expression between the macula and periphery of the eye. Methods: RNA Seq was performed on 8 normal postmortem eyes. Results: Significant differential expression was found between the layers of the posterior part of the eye and also between locations of a tissue layer. Conclusions: These results potentially provide a path to more rapidly elucidate not o…	RPE/choroid
TNFRSF10A	88.1324	SRS1955506	SRP098761	Comprehensive analysis of gene expression in human retina and supporting tissues	SRR5225788	RPE	.	Kept	Adult Tissue	source_name: Macular RPE/choroid/sclera || tissue: Macular RPE/choroid/sclera || age: 72 || Sex: male	Purpose: To identify the differences of gene expression between the macula and periphery of the eye. Methods: RNA Seq was performed on 8 normal postmortem eyes. Results: Significant differential expression was found between the layers of the posterior part of the eye and also between locations of a tissue layer. Conclusions: These results potentially provide a path to more rapidly elucidate not o…	RPE/choroid
TNFRSF10A	51.4223	SRS1955508	SRP098761	Comprehensive analysis of gene expression in human retina and supporting tissues	SRR5225790	RPE	.	Kept	Adult Tissue	source_name: Peripheral RPE/choroid/sclera || tissue: Peripheral RPE/choroid/sclera || age: 70 || Sex: male	Purpose: To identify the differences of gene expression between the macula and periphery of the eye. Methods: RNA Seq was performed on 8 normal postmortem eyes. Results: Significant differential expression was found between the layers of the posterior part of the eye and also between locations of a tissue layer. Conclusions: These results potentially provide a path to more rapidly elucidate not o…	RPE/choroid
TNFRSF10A	22.5832	SRS1955510	SRP098761	Comprehensive analysis of gene expression in human retina and supporting tissues	SRR5225792	RPE	.	Kept	Adult Tissue	source_name: Macular RPE/choroid/sclera || tissue: Macular RPE/choroid/sclera || age: 70 || Sex: male	Purpose: To identify the differences of gene expression between the macula and periphery of the eye. Methods: RNA Seq was performed on 8 normal postmortem eyes. Results: Significant differential expression was found between the layers of the posterior part of the eye and also between locations of a tissue layer. Conclusions: These results potentially provide a path to more rapidly elucidate not o…	RPE/choroid
TNFRSF10A	157.253	SRS2445756	SRP115908	Spontaneous generation of a novel fetal human retinal pigment epithelium (RPE) cell line available for investigation on phagocytosis and morphogenesis	SRR5952202	RPE	.	Kept	Adult Tissue	source_name: primary ahRPE || cell type: retina pigment epithelium || passages: 48 || Stage: 2 days	Purpose: Primary retinal pigment epithelium (RPE) cells have a limited capacity to re-establish epithelial morphology and to remain native RPE function in vitro, and all commercially available RPE cell lines have drawbacks of morphology or function; therefore, the establishment of new RPE cell lines with typical characteristics of RPE would be helpful in further understanding of their physiologic…	RPE/choroid
TNFRSF10A	195.709	SRS2445757	SRP115908	Spontaneous generation of a novel fetal human retinal pigment epithelium (RPE) cell line available for investigation on phagocytosis and morphogenesis	SRR5952203	RPE	.	Kept	Adult Tissue	source_name: primary ahRPE || cell type: retina pigment epithelium || passages: 4 || Stage: 3 days	Purpose: Primary retinal pigment epithelium (RPE) cells have a limited capacity to re-establish epithelial morphology and to remain native RPE function in vitro, and all commercially available RPE cell lines have drawbacks of morphology or function; therefore, the establishment of new RPE cell lines with typical characteristics of RPE would be helpful in further understanding of their physiologic…	RPE/choroid
TNFRSF10A	195.842	SRS2445758	SRP115908	Spontaneous generation of a novel fetal human retinal pigment epithelium (RPE) cell line available for investigation on phagocytosis and morphogenesis	SRR5952204	RPE	.	Kept	Adult Tissue	source_name: primary ahRPE || cell type: retina pigment epithelium || passages: 4 || Stage: 4 days	Purpose: Primary retinal pigment epithelium (RPE) cells have a limited capacity to re-establish epithelial morphology and to remain native RPE function in vitro, and all commercially available RPE cell lines have drawbacks of morphology or function; therefore, the establishment of new RPE cell lines with typical characteristics of RPE would be helpful in further understanding of their physiologic…	RPE/choroid
TNFRSF10A	181.31	SRS2445759	SRP115908	Spontaneous generation of a novel fetal human retinal pigment epithelium (RPE) cell line available for investigation on phagocytosis and morphogenesis	SRR5952205	RPE	.	Kept	Adult Tissue	source_name: primary ahRPE || cell type: retina pigment epithelium || passages: 4 || Stage: 5 days	Purpose: Primary retinal pigment epithelium (RPE) cells have a limited capacity to re-establish epithelial morphology and to remain native RPE function in vitro, and all commercially available RPE cell lines have drawbacks of morphology or function; therefore, the establishment of new RPE cell lines with typical characteristics of RPE would be helpful in further understanding of their physiologic…	RPE/choroid
TNFRSF10A	137.129	SRS523798	SRP034875	Comprehensive Analysis of Gene Expression in Human Retina and Supporting Tissues	SRR1067930	RPE	.	Kept	Adult Tissue	tissue_type: Peripheral RPE Choroid Sclera_1	RNA-Seq of retina and RPE/choroid/sclera from 8 normal human eyes	RPE/choroid
TNFRSF10A	130.175	SRS523802	SRP034875	Comprehensive Analysis of Gene Expression in Human Retina and Supporting Tissues	SRR1067934	RPE	.	Kept	Adult Tissue	tissue_type: Macular RPE Choroid Sclera_1	RNA-Seq of retina and RPE/choroid/sclera from 8 normal human eyes	RPE/choroid
TNFRSF10A	81.5039	SRS523804	SRP034875	Comprehensive Analysis of Gene Expression in Human Retina and Supporting Tissues	SRR1067937	RPE	.	Kept	Adult Tissue	tissue_type: Peripheral RPE Choroid Sclera_2	RNA-Seq of retina and RPE/choroid/sclera from 8 normal human eyes	RPE/choroid
TNFRSF10A	81.9525	SRS523807	SRP034875	Comprehensive Analysis of Gene Expression in Human Retina and Supporting Tissues	SRR1067940	RPE	.	Kept	Adult Tissue	tissue_type: Macular RPE Choroid Sclera_2	RNA-Seq of retina and RPE/choroid/sclera from 8 normal human eyes	RPE/choroid
TNFRSF10A	233.799	SRS523811	SRP034875	Comprehensive Analysis of Gene Expression in Human Retina and Supporting Tissues	SRR1067943	RPE	.	Kept	Adult Tissue	tissue_type: Peripheral RPE Choroid Sclera_3	RNA-Seq of retina and RPE/choroid/sclera from 8 normal human eyes	RPE/choroid
TNFRSF10A	220.955	SRS523813	SRP034875	Comprehensive Analysis of Gene Expression in Human Retina and Supporting Tissues	SRR1067946	RPE	.	Kept	Adult Tissue	tissue_type: Macular RPE Choroid Sclera_3	RNA-Seq of retina and RPE/choroid/sclera from 8 normal human eyes	RPE/choroid
TNFRSF10A	81.3858	SRS523818	SRP034875	Comprehensive Analysis of Gene Expression in Human Retina and Supporting Tissues	SRR1067951	RPE	.	Kept	Adult Tissue	tissue_type: Peripheral RPE Choroid Sclera_4	RNA-Seq of retina and RPE/choroid/sclera from 8 normal human eyes	RPE/choroid
TNFRSF10A	81.6853	SRS523835	SRP034875	Comprehensive Analysis of Gene Expression in Human Retina and Supporting Tissues	SRR1067973	RPE	.	Kept	Adult Tissue	tissue_type: Macular RPE Choroid Sclera_4	RNA-Seq of retina and RPE/choroid/sclera from 8 normal human eyes	RPE/choroid
TNFRSF10A	70.3276	SRS523840	SRP034875	Comprehensive Analysis of Gene Expression in Human Retina and Supporting Tissues	SRR1067977	RPE	.	Kept	Adult Tissue	tissue_type: Peripheral RPE Choroid Sclera_5	RNA-Seq of retina and RPE/choroid/sclera from 8 normal human eyes	RPE/choroid
TNFRSF10A	94.2231	SRS523847	SRP034875	Comprehensive Analysis of Gene Expression in Human Retina and Supporting Tissues	SRR1067983	RPE	.	Kept	Adult Tissue	tissue_type: Macular RPE Choroid Sclera_5	RNA-Seq of retina and RPE/choroid/sclera from 8 normal human eyes	RPE/choroid
TNFRSF10A	119.993	SRS523849	SRP034875	Comprehensive Analysis of Gene Expression in Human Retina and Supporting Tissues	SRR1067985	RPE	.	Kept	Adult Tissue	tissue_type: Peripheral RPE Choroid Sclera_6	RNA-Seq of retina and RPE/choroid/sclera from 8 normal human eyes	RPE/choroid
TNFRSF10A	78.2121	SRS523853	SRP034875	Comprehensive Analysis of Gene Expression in Human Retina and Supporting Tissues	SRR1067987	RPE	.	Kept	Adult Tissue	tissue_type: Macular RPE Choroid Sclera_6	RNA-Seq of retina and RPE/choroid/sclera from 8 normal human eyes	RPE/choroid
TNFRSF10A	105.364	SRS523856	SRP034875	Comprehensive Analysis of Gene Expression in Human Retina and Supporting Tissues	SRR1067989	RPE	.	Kept	Adult Tissue	tissue_type: Peripheral RPE Choroid Sclera_7	RNA-Seq of retina and RPE/choroid/sclera from 8 normal human eyes	RPE/choroid
TNFRSF10A	88.1667	SRS523860	SRP034875	Comprehensive Analysis of Gene Expression in Human Retina and Supporting Tissues	SRR1067993	RPE	.	Kept	Adult Tissue	tissue_type: Macular RPE Choroid Sclera_7	RNA-Seq of retina and RPE/choroid/sclera from 8 normal human eyes	RPE/choroid
TNFRSF10A	51.4223	SRS523900	SRP034875	Comprehensive Analysis of Gene Expression in Human Retina and Supporting Tissues	SRR1067999	RPE	.	Kept	Adult Tissue	tissue_type: Peripheral RPE Choroid Sclera_8	RNA-Seq of retina and RPE/choroid/sclera from 8 normal human eyes	RPE/choroid
TNFRSF10A	22.5832	SRS523902	SRP034875	Comprehensive Analysis of Gene Expression in Human Retina and Supporting Tissues	SRR1068136	RPE	.	Kept	Adult Tissue	tissue_type: Macular RPE Choroid Sclera_8	RNA-Seq of retina and RPE/choroid/sclera from 8 normal human eyes	RPE/choroid
TNFRSF10A	15.4639	SRS085183	SRP002881	SplicePL: de novo splice junction detection from paired-end RNA-seq reads	SRR060734	Retina	.	Kept	Adult Tissue	source_name: donor1 || tissue: retina	We generate this 130-nt dataset to benchmark SplicePL, TopHat and SpliceMap. Overall design: Retina sample from one human donor.	Retina
TNFRSF10A	7.29141	SRS1588794	SRP080002	RNA-Seq of retinal tissue from a Human Eye	SRR3957254	Retina	.	Kept	Adult Tissue	source_name: Retina tissue-Human || strain: Normal tissue || tissue: Retina || genotype: Wild Type	We report RNA-Seq experiments of retinal tissue from Homo Sapiens Overall design: Examine retinal tissue from human	Retina
TNFRSF10A	10.6779	SRS1588796	SRP080002	RNA-Seq of retinal tissue from a Human Eye	SRR3957253	Retina	.	Kept	Adult Tissue	source_name: Retina tissue-Human || strain: Normal tissue || tissue: Retina || genotype: Wild Type	We report RNA-Seq experiments of retinal tissue from Homo Sapiens Overall design: Examine retinal tissue from human	Retina
TNFRSF10A	15.4063	SRS1597854	SRP080886	Region-specific Transcriptome Analysis of the Human Retina and RPE/Choroid	SRR3994671	Retina	.	Kept	Adult Tissue	gap_accession: phs001151 || submitter handle: NEI_RetinaRPE_Choroid || biospecimen repository: NEI_RetinaRPE_Choroid || study name: Region-specific Transcriptome Analysis of the Human Retina and RPE/Choroid || study design: Control Set || biospecimen repository sample id: S1 || submitted sample id: S1 || submitted subject id: 1 || gap_sample_id: 1975621 || gap_subject_id: 1622642 || sex: female |…	Proper spatial differentiation of retinal cell types is necessary for normal human vision. Many retinal diseases, such as Best disease and male germ cell associated kinase (MAK)-associated retinitis pigmentosa, preferentially affect distinct topographic regions of the retina. While much is known about the distribution of cell types in the retina, the distribution of molecular components across th…	Retina
TNFRSF10A	20.5603	SRS1597855	SRP080886	Region-specific Transcriptome Analysis of the Human Retina and RPE/Choroid	SRR3994672	Retina	.	Kept	Adult Tissue	gap_accession: phs001151 || submitter handle: NEI_RetinaRPE_Choroid || biospecimen repository: NEI_RetinaRPE_Choroid || study name: Region-specific Transcriptome Analysis of the Human Retina and RPE/Choroid || study design: Control Set || biospecimen repository sample id: S2 || submitted sample id: S2 || submitted subject id: 1 || gap_sample_id: 1975632 || gap_subject_id: 1622642 || sex: female |…	Proper spatial differentiation of retinal cell types is necessary for normal human vision. Many retinal diseases, such as Best disease and male germ cell associated kinase (MAK)-associated retinitis pigmentosa, preferentially affect distinct topographic regions of the retina. While much is known about the distribution of cell types in the retina, the distribution of molecular components across th…	Retina
TNFRSF10A	29.0043	SRS1597856	SRP080886	Region-specific Transcriptome Analysis of the Human Retina and RPE/Choroid	SRR3994673	Retina	.	Kept	Adult Tissue	gap_accession: phs001151 || submitter handle: NEI_RetinaRPE_Choroid || biospecimen repository: NEI_RetinaRPE_Choroid || study name: Region-specific Transcriptome Analysis of the Human Retina and RPE/Choroid || study design: Control Set || biospecimen repository sample id: S3 || submitted sample id: S3 || submitted subject id: 1 || gap_sample_id: 1975643 || gap_subject_id: 1622642 || sex: female |…	Proper spatial differentiation of retinal cell types is necessary for normal human vision. Many retinal diseases, such as Best disease and male germ cell associated kinase (MAK)-associated retinitis pigmentosa, preferentially affect distinct topographic regions of the retina. While much is known about the distribution of cell types in the retina, the distribution of molecular components across th…	Retina
TNFRSF10A	2.91815	SRS1597860	SRP080886	Region-specific Transcriptome Analysis of the Human Retina and RPE/Choroid	SRR3994677	Retina	.	Kept	Adult Tissue	gap_accession: phs001151 || submitter handle: NEI_RetinaRPE_Choroid || biospecimen repository: NEI_RetinaRPE_Choroid || study name: Region-specific Transcriptome Analysis of the Human Retina and RPE/Choroid || study design: Control Set || biospecimen repository sample id: S7 || submitted sample id: S7 || submitted subject id: 2 || gap_sample_id: 1975647 || gap_subject_id: 1622643 || sex: male || …	Proper spatial differentiation of retinal cell types is necessary for normal human vision. Many retinal diseases, such as Best disease and male germ cell associated kinase (MAK)-associated retinitis pigmentosa, preferentially affect distinct topographic regions of the retina. While much is known about the distribution of cell types in the retina, the distribution of molecular components across th…	Retina
TNFRSF10A	15.3982	SRS1597861	SRP080886	Region-specific Transcriptome Analysis of the Human Retina and RPE/Choroid	SRR3994678	Retina	.	Kept	Adult Tissue	gap_accession: phs001151 || submitter handle: NEI_RetinaRPE_Choroid || biospecimen repository: NEI_RetinaRPE_Choroid || study name: Region-specific Transcriptome Analysis of the Human Retina and RPE/Choroid || study design: Control Set || biospecimen repository sample id: S8 || submitted sample id: S8 || submitted subject id: 2 || gap_sample_id: 1975648 || gap_subject_id: 1622643 || sex: male || …	Proper spatial differentiation of retinal cell types is necessary for normal human vision. Many retinal diseases, such as Best disease and male germ cell associated kinase (MAK)-associated retinitis pigmentosa, preferentially affect distinct topographic regions of the retina. While much is known about the distribution of cell types in the retina, the distribution of molecular components across th…	Retina
TNFRSF10A	7.89252	SRS1597862	SRP080886	Region-specific Transcriptome Analysis of the Human Retina and RPE/Choroid	SRR3994679	Retina	.	Kept	Adult Tissue	gap_accession: phs001151 || submitter handle: NEI_RetinaRPE_Choroid || biospecimen repository: NEI_RetinaRPE_Choroid || study name: Region-specific Transcriptome Analysis of the Human Retina and RPE/Choroid || study design: Control Set || biospecimen repository sample id: S9 || submitted sample id: S9 || submitted subject id: 2 || gap_sample_id: 1975649 || gap_subject_id: 1622643 || sex: male || …	Proper spatial differentiation of retinal cell types is necessary for normal human vision. Many retinal diseases, such as Best disease and male germ cell associated kinase (MAK)-associated retinitis pigmentosa, preferentially affect distinct topographic regions of the retina. While much is known about the distribution of cell types in the retina, the distribution of molecular components across th…	Retina
TNFRSF10A	25.4745	SRS1597866	SRP080886	Region-specific Transcriptome Analysis of the Human Retina and RPE/Choroid	SRR3994683	Retina	.	Kept	Adult Tissue	gap_accession: phs001151 || submitter handle: NEI_RetinaRPE_Choroid || biospecimen repository: NEI_RetinaRPE_Choroid || study name: Region-specific Transcriptome Analysis of the Human Retina and RPE/Choroid || study design: Control Set || biospecimen repository sample id: S13 || submitted sample id: S13 || submitted subject id: 3 || gap_sample_id: 1975625 || gap_subject_id: 1622644 || sex: female…	Proper spatial differentiation of retinal cell types is necessary for normal human vision. Many retinal diseases, such as Best disease and male germ cell associated kinase (MAK)-associated retinitis pigmentosa, preferentially affect distinct topographic regions of the retina. While much is known about the distribution of cell types in the retina, the distribution of molecular components across th…	Retina
TNFRSF10A	16.9803	SRS1597867	SRP080886	Region-specific Transcriptome Analysis of the Human Retina and RPE/Choroid	SRR3994684	Retina	.	Kept	Adult Tissue	gap_accession: phs001151 || submitter handle: NEI_RetinaRPE_Choroid || biospecimen repository: NEI_RetinaRPE_Choroid || study name: Region-specific Transcriptome Analysis of the Human Retina and RPE/Choroid || study design: Control Set || biospecimen repository sample id: S14 || submitted sample id: S14 || submitted subject id: 3 || gap_sample_id: 1975626 || gap_subject_id: 1622644 || sex: female…	Proper spatial differentiation of retinal cell types is necessary for normal human vision. Many retinal diseases, such as Best disease and male germ cell associated kinase (MAK)-associated retinitis pigmentosa, preferentially affect distinct topographic regions of the retina. While much is known about the distribution of cell types in the retina, the distribution of molecular components across th…	Retina
TNFRSF10A	9.63963	SRS1597868	SRP080886	Region-specific Transcriptome Analysis of the Human Retina and RPE/Choroid	SRR3994685	Retina	.	Kept	Adult Tissue	gap_accession: phs001151 || submitter handle: NEI_RetinaRPE_Choroid || biospecimen repository: NEI_RetinaRPE_Choroid || study name: Region-specific Transcriptome Analysis of the Human Retina and RPE/Choroid || study design: Control Set || biospecimen repository sample id: S15 || submitted sample id: S15 || submitted subject id: 3 || gap_sample_id: 1975627 || gap_subject_id: 1622644 || sex: female…	Proper spatial differentiation of retinal cell types is necessary for normal human vision. Many retinal diseases, such as Best disease and male germ cell associated kinase (MAK)-associated retinitis pigmentosa, preferentially affect distinct topographic regions of the retina. While much is known about the distribution of cell types in the retina, the distribution of molecular components across th…	Retina
TNFRSF10A	13.2941	SRS1597872	SRP080886	Region-specific Transcriptome Analysis of the Human Retina and RPE/Choroid	SRR3994689	Retina	.	Kept	Adult Tissue	gap_accession: phs001151 || submitter handle: NEI_RetinaRPE_Choroid || biospecimen repository: NEI_RetinaRPE_Choroid || study name: Region-specific Transcriptome Analysis of the Human Retina and RPE/Choroid || study design: Control Set || biospecimen repository sample id: S19 || submitted sample id: S19 || submitted subject id: 4 || gap_sample_id: 1975631 || gap_subject_id: 1622645 || sex: male |…	Proper spatial differentiation of retinal cell types is necessary for normal human vision. Many retinal diseases, such as Best disease and male germ cell associated kinase (MAK)-associated retinitis pigmentosa, preferentially affect distinct topographic regions of the retina. While much is known about the distribution of cell types in the retina, the distribution of molecular components across th…	Retina
TNFRSF10A	17.2886	SRS1597873	SRP080886	Region-specific Transcriptome Analysis of the Human Retina and RPE/Choroid	SRR3994690	Retina	.	Kept	Adult Tissue	gap_accession: phs001151 || submitter handle: NEI_RetinaRPE_Choroid || biospecimen repository: NEI_RetinaRPE_Choroid || study name: Region-specific Transcriptome Analysis of the Human Retina and RPE/Choroid || study design: Control Set || biospecimen repository sample id: S20 || submitted sample id: S20 || submitted subject id: 4 || gap_sample_id: 1975633 || gap_subject_id: 1622645 || sex: male |…	Proper spatial differentiation of retinal cell types is necessary for normal human vision. Many retinal diseases, such as Best disease and male germ cell associated kinase (MAK)-associated retinitis pigmentosa, preferentially affect distinct topographic regions of the retina. While much is known about the distribution of cell types in the retina, the distribution of molecular components across th…	Retina
TNFRSF10A	14.3937	SRS1597874	SRP080886	Region-specific Transcriptome Analysis of the Human Retina and RPE/Choroid	SRR3994691	Retina	.	Kept	Adult Tissue	gap_accession: phs001151 || submitter handle: NEI_RetinaRPE_Choroid || biospecimen repository: NEI_RetinaRPE_Choroid || study name: Region-specific Transcriptome Analysis of the Human Retina and RPE/Choroid || study design: Control Set || biospecimen repository sample id: S21 || submitted sample id: S21 || submitted subject id: 4 || gap_sample_id: 1975634 || gap_subject_id: 1622645 || sex: male |…	Proper spatial differentiation of retinal cell types is necessary for normal human vision. Many retinal diseases, such as Best disease and male germ cell associated kinase (MAK)-associated retinitis pigmentosa, preferentially affect distinct topographic regions of the retina. While much is known about the distribution of cell types in the retina, the distribution of molecular components across th…	Retina
TNFRSF10A	11.9816	SRS1597878	SRP080886	Region-specific Transcriptome Analysis of the Human Retina and RPE/Choroid	SRR3994695	Retina	.	Kept	Adult Tissue	gap_accession: phs001151 || submitter handle: NEI_RetinaRPE_Choroid || biospecimen repository: NEI_RetinaRPE_Choroid || study name: Region-specific Transcriptome Analysis of the Human Retina and RPE/Choroid || study design: Control Set || biospecimen repository sample id: S25 || submitted sample id: S25 || submitted subject id: 5 || gap_sample_id: 1975638 || gap_subject_id: 1622646 || sex: female…	Proper spatial differentiation of retinal cell types is necessary for normal human vision. Many retinal diseases, such as Best disease and male germ cell associated kinase (MAK)-associated retinitis pigmentosa, preferentially affect distinct topographic regions of the retina. While much is known about the distribution of cell types in the retina, the distribution of molecular components across th…	Retina
TNFRSF10A	14.1655	SRS1597879	SRP080886	Region-specific Transcriptome Analysis of the Human Retina and RPE/Choroid	SRR3994696	Retina	.	Kept	Adult Tissue	gap_accession: phs001151 || submitter handle: NEI_RetinaRPE_Choroid || biospecimen repository: NEI_RetinaRPE_Choroid || study name: Region-specific Transcriptome Analysis of the Human Retina and RPE/Choroid || study design: Control Set || biospecimen repository sample id: S26 || submitted sample id: S26 || submitted subject id: 5 || gap_sample_id: 1975639 || gap_subject_id: 1622646 || sex: female…	Proper spatial differentiation of retinal cell types is necessary for normal human vision. Many retinal diseases, such as Best disease and male germ cell associated kinase (MAK)-associated retinitis pigmentosa, preferentially affect distinct topographic regions of the retina. While much is known about the distribution of cell types in the retina, the distribution of molecular components across th…	Retina
TNFRSF10A	11.7206	SRS1597880	SRP080886	Region-specific Transcriptome Analysis of the Human Retina and RPE/Choroid	SRR3994697	Retina	.	Kept	Adult Tissue	gap_accession: phs001151 || submitter handle: NEI_RetinaRPE_Choroid || biospecimen repository: NEI_RetinaRPE_Choroid || study name: Region-specific Transcriptome Analysis of the Human Retina and RPE/Choroid || study design: Control Set || biospecimen repository sample id: S27 || submitted sample id: S27 || submitted subject id: 5 || gap_sample_id: 1975640 || gap_subject_id: 1622646 || sex: female…	Proper spatial differentiation of retinal cell types is necessary for normal human vision. Many retinal diseases, such as Best disease and male germ cell associated kinase (MAK)-associated retinitis pigmentosa, preferentially affect distinct topographic regions of the retina. While much is known about the distribution of cell types in the retina, the distribution of molecular components across th…	Retina
TNFRSF10A	13.1493	SRS1597881	SRP080886	Region-specific Transcriptome Analysis of the Human Retina and RPE/Choroid	SRR3994698	Retina	.	Kept	Adult Tissue	gap_accession: phs001151 || submitter handle: NEI_RetinaRPE_Choroid || biospecimen repository: NEI_RetinaRPE_Choroid || study name: Region-specific Transcriptome Analysis of the Human Retina and RPE/Choroid || study design: Control Set || biospecimen repository sample id: S28 || submitted sample id: S28 || submitted subject id: 5 || gap_sample_id: 1975641 || gap_subject_id: 1622646 || sex: female…	Proper spatial differentiation of retinal cell types is necessary for normal human vision. Many retinal diseases, such as Best disease and male germ cell associated kinase (MAK)-associated retinitis pigmentosa, preferentially affect distinct topographic regions of the retina. While much is known about the distribution of cell types in the retina, the distribution of molecular components across th…	Retina
TNFRSF10A	16.0536	SRS1597882	SRP080886	Region-specific Transcriptome Analysis of the Human Retina and RPE/Choroid	SRR3994699	Retina	.	Kept	Adult Tissue	gap_accession: phs001151 || submitter handle: NEI_RetinaRPE_Choroid || biospecimen repository: NEI_RetinaRPE_Choroid || study name: Region-specific Transcriptome Analysis of the Human Retina and RPE/Choroid || study design: Control Set || biospecimen repository sample id: S29 || submitted sample id: S29 || submitted subject id: 5 || gap_sample_id: 1975642 || gap_subject_id: 1622646 || sex: female…	Proper spatial differentiation of retinal cell types is necessary for normal human vision. Many retinal diseases, such as Best disease and male germ cell associated kinase (MAK)-associated retinitis pigmentosa, preferentially affect distinct topographic regions of the retina. While much is known about the distribution of cell types in the retina, the distribution of molecular components across th…	Retina
TNFRSF10A	20.3476	SRS1955479	SRP098761	Comprehensive analysis of gene expression in human retina and supporting tissues	SRR5225761	Retina	.	Kept	Adult Tissue	source_name: Peripheral Retina || tissue: Peripheral Retina || age: 79 || Sex: male	Purpose: To identify the differences of gene expression between the macula and periphery of the eye. Methods: RNA Seq was performed on 8 normal postmortem eyes. Results: Significant differential expression was found between the layers of the posterior part of the eye and also between locations of a tissue layer. Conclusions: These results potentially provide a path to more rapidly elucidate not o…	Retina
TNFRSF10A	13.6956	SRS1955480	SRP098761	Comprehensive analysis of gene expression in human retina and supporting tissues	SRR5225763	Retina	.	Kept	Adult Tissue	source_name: Macular Retina || tissue: Macular Retina || age: 79 || Sex: male	Purpose: To identify the differences of gene expression between the macula and periphery of the eye. Methods: RNA Seq was performed on 8 normal postmortem eyes. Results: Significant differential expression was found between the layers of the posterior part of the eye and also between locations of a tissue layer. Conclusions: These results potentially provide a path to more rapidly elucidate not o…	Retina
TNFRSF10A	17.9305	SRS1955483	SRP098761	Comprehensive analysis of gene expression in human retina and supporting tissues	SRR5225765	Retina	.	Kept	Adult Tissue	source_name: Peripheral Retina || tissue: Peripheral Retina || age: 62 || Sex: female	Purpose: To identify the differences of gene expression between the macula and periphery of the eye. Methods: RNA Seq was performed on 8 normal postmortem eyes. Results: Significant differential expression was found between the layers of the posterior part of the eye and also between locations of a tissue layer. Conclusions: These results potentially provide a path to more rapidly elucidate not o…	Retina
TNFRSF10A	47.535	SRS1955484	SRP098761	Comprehensive analysis of gene expression in human retina and supporting tissues	SRR5225767	Retina	.	Kept	Adult Tissue	source_name: Macular Retina || tissue: Macular Retina || age: 62 || Sex: female	Purpose: To identify the differences of gene expression between the macula and periphery of the eye. Methods: RNA Seq was performed on 8 normal postmortem eyes. Results: Significant differential expression was found between the layers of the posterior part of the eye and also between locations of a tissue layer. Conclusions: These results potentially provide a path to more rapidly elucidate not o…	Retina
TNFRSF10A	28.1516	SRS1955487	SRP098761	Comprehensive analysis of gene expression in human retina and supporting tissues	SRR5225769	Retina	.	Kept	Adult Tissue	source_name: Peripheral Retina || tissue: Peripheral Retina || age: 63 || Sex: male	Purpose: To identify the differences of gene expression between the macula and periphery of the eye. Methods: RNA Seq was performed on 8 normal postmortem eyes. Results: Significant differential expression was found between the layers of the posterior part of the eye and also between locations of a tissue layer. Conclusions: These results potentially provide a path to more rapidly elucidate not o…	Retina
TNFRSF10A	31.1141	SRS1955488	SRP098761	Comprehensive analysis of gene expression in human retina and supporting tissues	SRR5225771	Retina	.	Kept	Adult Tissue	source_name: Macular Retina || tissue: Macular Retina || age: 63 || Sex: male	Purpose: To identify the differences of gene expression between the macula and periphery of the eye. Methods: RNA Seq was performed on 8 normal postmortem eyes. Results: Significant differential expression was found between the layers of the posterior part of the eye and also between locations of a tissue layer. Conclusions: These results potentially provide a path to more rapidly elucidate not o…	Retina
TNFRSF10A	21.7088	SRS1955491	SRP098761	Comprehensive analysis of gene expression in human retina and supporting tissues	SRR5225773	Retina	.	Kept	Adult Tissue	source_name: Peripheral Retina || tissue: Peripheral Retina || age: 62 || Sex: male	Purpose: To identify the differences of gene expression between the macula and periphery of the eye. Methods: RNA Seq was performed on 8 normal postmortem eyes. Results: Significant differential expression was found between the layers of the posterior part of the eye and also between locations of a tissue layer. Conclusions: These results potentially provide a path to more rapidly elucidate not o…	Retina
TNFRSF10A	14.257	SRS1955493	SRP098761	Comprehensive analysis of gene expression in human retina and supporting tissues	SRR5225775	Retina	.	Kept	Adult Tissue	source_name: Macular Retina || tissue: Macular Retina || age: 62 || Sex: male	Purpose: To identify the differences of gene expression between the macula and periphery of the eye. Methods: RNA Seq was performed on 8 normal postmortem eyes. Results: Significant differential expression was found between the layers of the posterior part of the eye and also between locations of a tissue layer. Conclusions: These results potentially provide a path to more rapidly elucidate not o…	Retina
TNFRSF10A	6.59637	SRS1955495	SRP098761	Comprehensive analysis of gene expression in human retina and supporting tissues	SRR5225777	Retina	.	Kept	Adult Tissue	source_name: Peripheral Retina || tissue: Peripheral Retina || age: 88 || Sex: female	Purpose: To identify the differences of gene expression between the macula and periphery of the eye. Methods: RNA Seq was performed on 8 normal postmortem eyes. Results: Significant differential expression was found between the layers of the posterior part of the eye and also between locations of a tissue layer. Conclusions: These results potentially provide a path to more rapidly elucidate not o…	Retina
TNFRSF10A	13.4702	SRS1955497	SRP098761	Comprehensive analysis of gene expression in human retina and supporting tissues	SRR5225779	Retina	.	Kept	Adult Tissue	source_name: Macular Retina || tissue: Macular Retina || age: 88 || Sex: female	Purpose: To identify the differences of gene expression between the macula and periphery of the eye. Methods: RNA Seq was performed on 8 normal postmortem eyes. Results: Significant differential expression was found between the layers of the posterior part of the eye and also between locations of a tissue layer. Conclusions: These results potentially provide a path to more rapidly elucidate not o…	Retina
TNFRSF10A	18.5023	SRS1955499	SRP098761	Comprehensive analysis of gene expression in human retina and supporting tissues	SRR5225781	Retina	.	Kept	Adult Tissue	source_name: Peripheral Retina || tissue: Peripheral Retina || age: 95 || Sex: female	Purpose: To identify the differences of gene expression between the macula and periphery of the eye. Methods: RNA Seq was performed on 8 normal postmortem eyes. Results: Significant differential expression was found between the layers of the posterior part of the eye and also between locations of a tissue layer. Conclusions: These results potentially provide a path to more rapidly elucidate not o…	Retina
TNFRSF10A	16.2508	SRS1955501	SRP098761	Comprehensive analysis of gene expression in human retina and supporting tissues	SRR5225783	Retina	.	Kept	Adult Tissue	source_name: Macular Retina || tissue: Macular Retina || age: 95 || Sex: female	Purpose: To identify the differences of gene expression between the macula and periphery of the eye. Methods: RNA Seq was performed on 8 normal postmortem eyes. Results: Significant differential expression was found between the layers of the posterior part of the eye and also between locations of a tissue layer. Conclusions: These results potentially provide a path to more rapidly elucidate not o…	Retina
TNFRSF10A	20.9435	SRS1955503	SRP098761	Comprehensive analysis of gene expression in human retina and supporting tissues	SRR5225785	Retina	.	Kept	Adult Tissue	source_name: Peripheral Retina || tissue: Peripheral Retina || age: 72 || Sex: male	Purpose: To identify the differences of gene expression between the macula and periphery of the eye. Methods: RNA Seq was performed on 8 normal postmortem eyes. Results: Significant differential expression was found between the layers of the posterior part of the eye and also between locations of a tissue layer. Conclusions: These results potentially provide a path to more rapidly elucidate not o…	Retina
TNFRSF10A	30.7958	SRS1955505	SRP098761	Comprehensive analysis of gene expression in human retina and supporting tissues	SRR5225787	Retina	.	Kept	Adult Tissue	source_name: Macular Retina || tissue: Macular Retina || age: 72 || Sex: male	Purpose: To identify the differences of gene expression between the macula and periphery of the eye. Methods: RNA Seq was performed on 8 normal postmortem eyes. Results: Significant differential expression was found between the layers of the posterior part of the eye and also between locations of a tissue layer. Conclusions: These results potentially provide a path to more rapidly elucidate not o…	Retina
TNFRSF10A	13.9227	SRS1955507	SRP098761	Comprehensive analysis of gene expression in human retina and supporting tissues	SRR5225789	Retina	.	Kept	Adult Tissue	source_name: Peripheral Retina || tissue: Peripheral Retina || age: 70 || Sex: male	Purpose: To identify the differences of gene expression between the macula and periphery of the eye. Methods: RNA Seq was performed on 8 normal postmortem eyes. Results: Significant differential expression was found between the layers of the posterior part of the eye and also between locations of a tissue layer. Conclusions: These results potentially provide a path to more rapidly elucidate not o…	Retina
TNFRSF10A	11.3285	SRS1955509	SRP098761	Comprehensive analysis of gene expression in human retina and supporting tissues	SRR5225791	Retina	.	Kept	Adult Tissue	source_name: Macular Retina || tissue: Macular Retina || age: 70 || Sex: male	Purpose: To identify the differences of gene expression between the macula and periphery of the eye. Methods: RNA Seq was performed on 8 normal postmortem eyes. Results: Significant differential expression was found between the layers of the posterior part of the eye and also between locations of a tissue layer. Conclusions: These results potentially provide a path to more rapidly elucidate not o…	Retina
TNFRSF10A	20.1537	SRS360125	SRP015336	Unprecedented alternative splicing and 3 Mb of novel transcribed sequence leads to significant transcript diversity in the transcriptome of the human retina	SRR548613	Retina	.	Kept	Adult Tissue	source_name: retina || disease status: normal || tissue: retina	The mRNA repertoire is specific to a given tissue type. This specificity, whether it is in the levels of gene expression or the splicing pattern of the transcripts, is important to study to increase our general knowledge of transcription and alternative splicing, as well as to identify novel coding sequence that can be important for elucidating the mechanisms of disease. We have performed RNA-Seq…	Retina
TNFRSF10A	13.7055	SRS523800	SRP034875	Comprehensive Analysis of Gene Expression in Human Retina and Supporting Tissues	SRR1067932	Retina	.	Kept	Adult Tissue	tissue_type: Macular Retina_1	RNA-Seq of retina and RPE/choroid/sclera from 8 normal human eyes	Retina
TNFRSF10A	17.9219	SRS523803	SRP034875	Comprehensive Analysis of Gene Expression in Human Retina and Supporting Tissues	SRR1067936	Retina	.	Kept	Adult Tissue	tissue_type: Peripheral Retina_2	RNA-Seq of retina and RPE/choroid/sclera from 8 normal human eyes	Retina
TNFRSF10A	47.521	SRS523806	SRP034875	Comprehensive Analysis of Gene Expression in Human Retina and Supporting Tissues	SRR1067939	Retina	.	Kept	Adult Tissue	tissue_type: Macular Retina_2	RNA-Seq of retina and RPE/choroid/sclera from 8 normal human eyes	Retina
TNFRSF10A	28.1443	SRS523809	SRP034875	Comprehensive Analysis of Gene Expression in Human Retina and Supporting Tissues	SRR1067942	Retina	.	Kept	Adult Tissue	tissue_type: Peripheral Retina_3	RNA-Seq of retina and RPE/choroid/sclera from 8 normal human eyes	Retina
TNFRSF10A	31.0703	SRS523812	SRP034875	Comprehensive Analysis of Gene Expression in Human Retina and Supporting Tissues	SRR1067944	Retina	.	Kept	Adult Tissue	tissue_type: Macular Retina_3	RNA-Seq of retina and RPE/choroid/sclera from 8 normal human eyes	Retina
TNFRSF10A	21.7032	SRS523815	SRP034875	Comprehensive Analysis of Gene Expression in Human Retina and Supporting Tissues	SRR1067948	Retina	.	Kept	Adult Tissue	tissue_type: Peripheral Retina_4	RNA-Seq of retina and RPE/choroid/sclera from 8 normal human eyes	Retina
TNFRSF10A	14.257	SRS523833	SRP034875	Comprehensive Analysis of Gene Expression in Human Retina and Supporting Tissues	SRR1067970	Retina	.	Kept	Adult Tissue	tissue_type: Macular Retina_4	RNA-Seq of retina and RPE/choroid/sclera from 8 normal human eyes	Retina
TNFRSF10A	6.59637	SRS523838	SRP034875	Comprehensive Analysis of Gene Expression in Human Retina and Supporting Tissues	SRR1067975	Retina	.	Kept	Adult Tissue	tissue_type: Peripheral Retina_5	RNA-Seq of retina and RPE/choroid/sclera from 8 normal human eyes	Retina
TNFRSF10A	13.4765	SRS523842	SRP034875	Comprehensive Analysis of Gene Expression in Human Retina and Supporting Tissues	SRR1067979	Retina	.	Kept	Adult Tissue	tissue_type: Macular Retina_5	RNA-Seq of retina and RPE/choroid/sclera from 8 normal human eyes	Retina
TNFRSF10A	18.4836	SRS523848	SRP034875	Comprehensive Analysis of Gene Expression in Human Retina and Supporting Tissues	SRR1067984	Retina	.	Kept	Adult Tissue	tissue_type: Peripheral Retina_6	RNA-Seq of retina and RPE/choroid/sclera from 8 normal human eyes	Retina
TNFRSF10A	16.2468	SRS523850	SRP034875	Comprehensive Analysis of Gene Expression in Human Retina and Supporting Tissues	SRR1067986	Retina	.	Kept	Adult Tissue	tissue_type: Macular Retina_6	RNA-Seq of retina and RPE/choroid/sclera from 8 normal human eyes	Retina
TNFRSF10A	20.9545	SRS523854	SRP034875	Comprehensive Analysis of Gene Expression in Human Retina and Supporting Tissues	SRR1067988	Retina	.	Kept	Adult Tissue	tissue_type: Peripheral Retina_7	RNA-Seq of retina and RPE/choroid/sclera from 8 normal human eyes	Retina
TNFRSF10A	30.7783	SRS523858	SRP034875	Comprehensive Analysis of Gene Expression in Human Retina and Supporting Tissues	SRR1067991	Retina	.	Kept	Adult Tissue	tissue_type: Macular Retina_7	RNA-Seq of retina and RPE/choroid/sclera from 8 normal human eyes	Retina
TNFRSF10A	13.9189	SRS523863	SRP034875	Comprehensive Analysis of Gene Expression in Human Retina and Supporting Tissues	SRR1067996	Retina	.	Kept	Adult Tissue	tissue_type: Peripheral Retina_8	RNA-Seq of retina and RPE/choroid/sclera from 8 normal human eyes	Retina
TNFRSF10A	11.3366	SRS523901	SRP034875	Comprehensive Analysis of Gene Expression in Human Retina and Supporting Tissues	SRR1068000	Retina	.	Kept	Adult Tissue	tissue_type: Macular Retina_8	RNA-Seq of retina and RPE/choroid/sclera from 8 normal human eyes	Retina

## Sheet: GATA5_expression
ID	value	sample_accession	study_accession	study_title	run_accession	Tissue	Age_Days	Kept	Origin	sample_attribute	study_abstract	Sub_Tissue
GATA5	69.2118	SRS1597857	SRP080886	Region-specific Transcriptome Analysis of the Human Retina and RPE/Choroid	SRR3994674	RPE	.	Kept	Adult Tissue	gap_accession: phs001151 || submitter handle: NEI_RetinaRPE_Choroid || biospecimen repository: NEI_RetinaRPE_Choroid || study name: Region-specific Transcriptome Analysis of the Human Retina and RPE/Choroid || study design: Control Set || biospecimen repository sample id: S4 || submitted sample id: S4 || submitted subject id: 1 || gap_sample_id: 1975644 || gap_subject_id: 1622642 || sex: female |…	Proper spatial differentiation of retinal cell types is necessary for normal human vision. Many retinal diseases, such as Best disease and male germ cell associated kinase (MAK)-associated retinitis pigmentosa, preferentially affect distinct topographic regions of the retina. While much is known about the distribution of cell types in the retina, the distribution of molecular components across th…	RPE/choroid
GATA5	83.2715	SRS1597858	SRP080886	Region-specific Transcriptome Analysis of the Human Retina and RPE/Choroid	SRR3994675	RPE	.	Kept	Adult Tissue	gap_accession: phs001151 || submitter handle: NEI_RetinaRPE_Choroid || biospecimen repository: NEI_RetinaRPE_Choroid || study name: Region-specific Transcriptome Analysis of the Human Retina and RPE/Choroid || study design: Control Set || biospecimen repository sample id: S5 || submitted sample id: S5 || submitted subject id: 1 || gap_sample_id: 1975645 || gap_subject_id: 1622642 || sex: female |…	Proper spatial differentiation of retinal cell types is necessary for normal human vision. Many retinal diseases, such as Best disease and male germ cell associated kinase (MAK)-associated retinitis pigmentosa, preferentially affect distinct topographic regions of the retina. While much is known about the distribution of cell types in the retina, the distribution of molecular components across th…	RPE/choroid
GATA5	92.0249	SRS1597859	SRP080886	Region-specific Transcriptome Analysis of the Human Retina and RPE/Choroid	SRR3994676	RPE	.	Kept	Adult Tissue	gap_accession: phs001151 || submitter handle: NEI_RetinaRPE_Choroid || biospecimen repository: NEI_RetinaRPE_Choroid || study name: Region-specific Transcriptome Analysis of the Human Retina and RPE/Choroid || study design: Control Set || biospecimen repository sample id: S6 || submitted sample id: S6 || submitted subject id: 1 || gap_sample_id: 1975646 || gap_subject_id: 1622642 || sex: female |…	Proper spatial differentiation of retinal cell types is necessary for normal human vision. Many retinal diseases, such as Best disease and male germ cell associated kinase (MAK)-associated retinitis pigmentosa, preferentially affect distinct topographic regions of the retina. While much is known about the distribution of cell types in the retina, the distribution of molecular components across th…	RPE/choroid
GATA5	54.3966	SRS1597863	SRP080886	Region-specific Transcriptome Analysis of the Human Retina and RPE/Choroid	SRR3994680	RPE	.	Kept	Adult Tissue	gap_accession: phs001151 || submitter handle: NEI_RetinaRPE_Choroid || biospecimen repository: NEI_RetinaRPE_Choroid || study name: Region-specific Transcriptome Analysis of the Human Retina and RPE/Choroid || study design: Control Set || biospecimen repository sample id: S10 || submitted sample id: S10 || submitted subject id: 2 || gap_sample_id: 1975622 || gap_subject_id: 1622643 || sex: male |…	Proper spatial differentiation of retinal cell types is necessary for normal human vision. Many retinal diseases, such as Best disease and male germ cell associated kinase (MAK)-associated retinitis pigmentosa, preferentially affect distinct topographic regions of the retina. While much is known about the distribution of cell types in the retina, the distribution of molecular components across th…	RPE/choroid
GATA5	68.313	SRS1597864	SRP080886	Region-specific Transcriptome Analysis of the Human Retina and RPE/Choroid	SRR3994681	RPE	.	Kept	Adult Tissue	gap_accession: phs001151 || submitter handle: NEI_RetinaRPE_Choroid || biospecimen repository: NEI_RetinaRPE_Choroid || study name: Region-specific Transcriptome Analysis of the Human Retina and RPE/Choroid || study design: Control Set || biospecimen repository sample id: S11 || submitted sample id: S11 || submitted subject id: 2 || gap_sample_id: 1975623 || gap_subject_id: 1622643 || sex: male |…	Proper spatial differentiation of retinal cell types is necessary for normal human vision. Many retinal diseases, such as Best disease and male germ cell associated kinase (MAK)-associated retinitis pigmentosa, preferentially affect distinct topographic regions of the retina. While much is known about the distribution of cell types in the retina, the distribution of molecular components across th…	RPE/choroid
GATA5	76.4094	SRS1597865	SRP080886	Region-specific Transcriptome Analysis of the Human Retina and RPE/Choroid	SRR3994682	RPE	.	Kept	Adult Tissue	gap_accession: phs001151 || submitter handle: NEI_RetinaRPE_Choroid || biospecimen repository: NEI_RetinaRPE_Choroid || study name: Region-specific Transcriptome Analysis of the Human Retina and RPE/Choroid || study design: Control Set || biospecimen repository sample id: S12 || submitted sample id: S12 || submitted subject id: 2 || gap_sample_id: 1975624 || gap_subject_id: 1622643 || sex: male |…	Proper spatial differentiation of retinal cell types is necessary for normal human vision. Many retinal diseases, such as Best disease and male germ cell associated kinase (MAK)-associated retinitis pigmentosa, preferentially affect distinct topographic regions of the retina. While much is known about the distribution of cell types in the retina, the distribution of molecular components across th…	RPE/choroid
GATA5	177.371	SRS1597869	SRP080886	Region-specific Transcriptome Analysis of the Human Retina and RPE/Choroid	SRR3994686	RPE	.	Kept	Adult Tissue	gap_accession: phs001151 || submitter handle: NEI_RetinaRPE_Choroid || biospecimen repository: NEI_RetinaRPE_Choroid || study name: Region-specific Transcriptome Analysis of the Human Retina and RPE/Choroid || study design: Control Set || biospecimen repository sample id: S16 || submitted sample id: S16 || submitted subject id: 3 || gap_sample_id: 1975628 || gap_subject_id: 1622644 || sex: female…	Proper spatial differentiation of retinal cell types is necessary for normal human vision. Many retinal diseases, such as Best disease and male germ cell associated kinase (MAK)-associated retinitis pigmentosa, preferentially affect distinct topographic regions of the retina. While much is known about the distribution of cell types in the retina, the distribution of molecular components across th…	RPE/choroid
GATA5	102.145	SRS1597870	SRP080886	Region-specific Transcriptome Analysis of the Human Retina and RPE/Choroid	SRR3994687	RPE	.	Kept	Adult Tissue	gap_accession: phs001151 || submitter handle: NEI_RetinaRPE_Choroid || biospecimen repository: NEI_RetinaRPE_Choroid || study name: Region-specific Transcriptome Analysis of the Human Retina and RPE/Choroid || study design: Control Set || biospecimen repository sample id: S17 || submitted sample id: S17 || submitted subject id: 3 || gap_sample_id: 1975629 || gap_subject_id: 1622644 || sex: female…	Proper spatial differentiation of retinal cell types is necessary for normal human vision. Many retinal diseases, such as Best disease and male germ cell associated kinase (MAK)-associated retinitis pigmentosa, preferentially affect distinct topographic regions of the retina. While much is known about the distribution of cell types in the retina, the distribution of molecular components across th…	RPE/choroid
GATA5	111.533	SRS1597871	SRP080886	Region-specific Transcriptome Analysis of the Human Retina and RPE/Choroid	SRR3994688	RPE	.	Kept	Adult Tissue	gap_accession: phs001151 || submitter handle: NEI_RetinaRPE_Choroid || biospecimen repository: NEI_RetinaRPE_Choroid || study name: Region-specific Transcriptome Analysis of the Human Retina and RPE/Choroid || study design: Control Set || biospecimen repository sample id: S18 || submitted sample id: S18 || submitted subject id: 3 || gap_sample_id: 1975630 || gap_subject_id: 1622644 || sex: female…	Proper spatial differentiation of retinal cell types is necessary for normal human vision. Many retinal diseases, such as Best disease and male germ cell associated kinase (MAK)-associated retinitis pigmentosa, preferentially affect distinct topographic regions of the retina. While much is known about the distribution of cell types in the retina, the distribution of molecular components across th…	RPE/choroid
GATA5	126.753	SRS1597875	SRP080886	Region-specific Transcriptome Analysis of the Human Retina and RPE/Choroid	SRR3994692	RPE	.	Kept	Adult Tissue	gap_accession: phs001151 || submitter handle: NEI_RetinaRPE_Choroid || biospecimen repository: NEI_RetinaRPE_Choroid || study name: Region-specific Transcriptome Analysis of the Human Retina and RPE/Choroid || study design: Control Set || biospecimen repository sample id: S22 || submitted sample id: S22 || submitted subject id: 4 || gap_sample_id: 1975635 || gap_subject_id: 1622645 || sex: male |…	Proper spatial differentiation of retinal cell types is necessary for normal human vision. Many retinal diseases, such as Best disease and male germ cell associated kinase (MAK)-associated retinitis pigmentosa, preferentially affect distinct topographic regions of the retina. While much is known about the distribution of cell types in the retina, the distribution of molecular components across th…	RPE/choroid
GATA5	85.4604	SRS1597876	SRP080886	Region-specific Transcriptome Analysis of the Human Retina and RPE/Choroid	SRR3994693	RPE	.	Kept	Adult Tissue	gap_accession: phs001151 || submitter handle: NEI_RetinaRPE_Choroid || biospecimen repository: NEI_RetinaRPE_Choroid || study name: Region-specific Transcriptome Analysis of the Human Retina and RPE/Choroid || study design: Control Set || biospecimen repository sample id: S23 || submitted sample id: S23 || submitted subject id: 4 || gap_sample_id: 1975636 || gap_subject_id: 1622645 || sex: male |…	Proper spatial differentiation of retinal cell types is necessary for normal human vision. Many retinal diseases, such as Best disease and male germ cell associated kinase (MAK)-associated retinitis pigmentosa, preferentially affect distinct topographic regions of the retina. While much is known about the distribution of cell types in the retina, the distribution of molecular components across th…	RPE/choroid
GATA5	120.93	SRS1597877	SRP080886	Region-specific Transcriptome Analysis of the Human Retina and RPE/Choroid	SRR3994694	RPE	.	Kept	Adult Tissue	gap_accession: phs001151 || submitter handle: NEI_RetinaRPE_Choroid || biospecimen repository: NEI_RetinaRPE_Choroid || study name: Region-specific Transcriptome Analysis of the Human Retina and RPE/Choroid || study design: Control Set || biospecimen repository sample id: S24 || submitted sample id: S24 || submitted subject id: 4 || gap_sample_id: 1975637 || gap_subject_id: 1622645 || sex: male |…	Proper spatial differentiation of retinal cell types is necessary for normal human vision. Many retinal diseases, such as Best disease and male germ cell associated kinase (MAK)-associated retinitis pigmentosa, preferentially affect distinct topographic regions of the retina. While much is known about the distribution of cell types in the retina, the distribution of molecular components across th…	RPE/choroid
GATA5	82.2818	SRS1955481	SRP098761	Comprehensive analysis of gene expression in human retina and supporting tissues	SRR5225762	RPE	.	Kept	Adult Tissue	source_name: Peripheral RPE/choroid/sclera || tissue: Peripheral RPE/choroid/sclera || age: 79 || Sex: male	Purpose: To identify the differences of gene expression between the macula and periphery of the eye. Methods: RNA Seq was performed on 8 normal postmortem eyes. Results: Significant differential expression was found between the layers of the posterior part of the eye and also between locations of a tissue layer. Conclusions: These results potentially provide a path to more rapidly elucidate not o…	RPE/choroid
GATA5	47.1594	SRS1955482	SRP098761	Comprehensive analysis of gene expression in human retina and supporting tissues	SRR5225764	RPE	.	Kept	Adult Tissue	source_name: Macular RPE/choroid/sclera || tissue: Macular RPE/choroid/sclera || age: 79 || Sex: male	Purpose: To identify the differences of gene expression between the macula and periphery of the eye. Methods: RNA Seq was performed on 8 normal postmortem eyes. Results: Significant differential expression was found between the layers of the posterior part of the eye and also between locations of a tissue layer. Conclusions: These results potentially provide a path to more rapidly elucidate not o…	RPE/choroid
GATA5	66.647	SRS1955485	SRP098761	Comprehensive analysis of gene expression in human retina and supporting tissues	SRR5225766	RPE	.	Kept	Adult Tissue	source_name: Peripheral RPE/choroid/sclera || tissue: Peripheral RPE/choroid/sclera || age: 62 || Sex: female	Purpose: To identify the differences of gene expression between the macula and periphery of the eye. Methods: RNA Seq was performed on 8 normal postmortem eyes. Results: Significant differential expression was found between the layers of the posterior part of the eye and also between locations of a tissue layer. Conclusions: These results potentially provide a path to more rapidly elucidate not o…	RPE/choroid
GATA5	66.0914	SRS1955486	SRP098761	Comprehensive analysis of gene expression in human retina and supporting tissues	SRR5225768	RPE	.	Kept	Adult Tissue	source_name: Macular RPE/choroid/sclera || tissue: Macular RPE/choroid/sclera || age: 62 || Sex: female	Purpose: To identify the differences of gene expression between the macula and periphery of the eye. Methods: RNA Seq was performed on 8 normal postmortem eyes. Results: Significant differential expression was found between the layers of the posterior part of the eye and also between locations of a tissue layer. Conclusions: These results potentially provide a path to more rapidly elucidate not o…	RPE/choroid
GATA5	47.8515	SRS1955489	SRP098761	Comprehensive analysis of gene expression in human retina and supporting tissues	SRR5225770	RPE	.	Kept	Adult Tissue	source_name: Peripheral RPE/choroid/sclera || tissue: Peripheral RPE/choroid/sclera || age: 63 || Sex: male	Purpose: To identify the differences of gene expression between the macula and periphery of the eye. Methods: RNA Seq was performed on 8 normal postmortem eyes. Results: Significant differential expression was found between the layers of the posterior part of the eye and also between locations of a tissue layer. Conclusions: These results potentially provide a path to more rapidly elucidate not o…	RPE/choroid
GATA5	19.5832	SRS1955490	SRP098761	Comprehensive analysis of gene expression in human retina and supporting tissues	SRR5225772	RPE	.	Kept	Adult Tissue	source_name: Macular RPE/choroid/sclera || tissue: Macular RPE/choroid/sclera || age: 63 || Sex: male	Purpose: To identify the differences of gene expression between the macula and periphery of the eye. Methods: RNA Seq was performed on 8 normal postmortem eyes. Results: Significant differential expression was found between the layers of the posterior part of the eye and also between locations of a tissue layer. Conclusions: These results potentially provide a path to more rapidly elucidate not o…	RPE/choroid
GATA5	72.0451	SRS1955492	SRP098761	Comprehensive analysis of gene expression in human retina and supporting tissues	SRR5225774	RPE	.	Kept	Adult Tissue	source_name: Peripheral RPE/choroid/sclera || tissue: Peripheral RPE/choroid/sclera || age: 62 || Sex: male	Purpose: To identify the differences of gene expression between the macula and periphery of the eye. Methods: RNA Seq was performed on 8 normal postmortem eyes. Results: Significant differential expression was found between the layers of the posterior part of the eye and also between locations of a tissue layer. Conclusions: These results potentially provide a path to more rapidly elucidate not o…	RPE/choroid
GATA5	47.4586	SRS1955494	SRP098761	Comprehensive analysis of gene expression in human retina and supporting tissues	SRR5225776	RPE	.	Kept	Adult Tissue	source_name: Macular RPE/choroid/sclera || tissue: Macular RPE/choroid/sclera || age: 62 || Sex: male	Purpose: To identify the differences of gene expression between the macula and periphery of the eye. Methods: RNA Seq was performed on 8 normal postmortem eyes. Results: Significant differential expression was found between the layers of the posterior part of the eye and also between locations of a tissue layer. Conclusions: These results potentially provide a path to more rapidly elucidate not o…	RPE/choroid
GATA5	132.421	SRS1955496	SRP098761	Comprehensive analysis of gene expression in human retina and supporting tissues	SRR5225778	RPE	.	Kept	Adult Tissue	source_name: Peripheral RPE/choroid/sclera || tissue: Peripheral RPE/choroid/sclera || age: 88 || Sex: female	Purpose: To identify the differences of gene expression between the macula and periphery of the eye. Methods: RNA Seq was performed on 8 normal postmortem eyes. Results: Significant differential expression was found between the layers of the posterior part of the eye and also between locations of a tissue layer. Conclusions: These results potentially provide a path to more rapidly elucidate not o…	RPE/choroid
GATA5	54.2511	SRS1955498	SRP098761	Comprehensive analysis of gene expression in human retina and supporting tissues	SRR5225780	RPE	.	Kept	Adult Tissue	source_name: Macular RPE/choroid/sclera || tissue: Macular RPE/choroid/sclera || age: 88 || Sex: female	Purpose: To identify the differences of gene expression between the macula and periphery of the eye. Methods: RNA Seq was performed on 8 normal postmortem eyes. Results: Significant differential expression was found between the layers of the posterior part of the eye and also between locations of a tissue layer. Conclusions: These results potentially provide a path to more rapidly elucidate not o…	RPE/choroid
GATA5	71.6913	SRS1955500	SRP098761	Comprehensive analysis of gene expression in human retina and supporting tissues	SRR5225782	RPE	.	Kept	Adult Tissue	source_name: Peripheral RPE/choroid/sclera || tissue: Peripheral RPE/choroid/sclera || age: 95 || Sex: female	Purpose: To identify the differences of gene expression between the macula and periphery of the eye. Methods: RNA Seq was performed on 8 normal postmortem eyes. Results: Significant differential expression was found between the layers of the posterior part of the eye and also between locations of a tissue layer. Conclusions: These results potentially provide a path to more rapidly elucidate not o…	RPE/choroid
GATA5	93.9788	SRS1955502	SRP098761	Comprehensive analysis of gene expression in human retina and supporting tissues	SRR5225784	RPE	.	Kept	Adult Tissue	source_name: Macular RPE/choroid/sclera || tissue: Macular RPE/choroid/sclera || age: 95 || Sex: female	Purpose: To identify the differences of gene expression between the macula and periphery of the eye. Methods: RNA Seq was performed on 8 normal postmortem eyes. Results: Significant differential expression was found between the layers of the posterior part of the eye and also between locations of a tissue layer. Conclusions: These results potentially provide a path to more rapidly elucidate not o…	RPE/choroid
GATA5	115.49	SRS1955504	SRP098761	Comprehensive analysis of gene expression in human retina and supporting tissues	SRR5225786	RPE	.	Kept	Adult Tissue	source_name: Peripheral RPE/choroid/sclera || tissue: Peripheral RPE/choroid/sclera || age: 72 || Sex: male	Purpose: To identify the differences of gene expression between the macula and periphery of the eye. Methods: RNA Seq was performed on 8 normal postmortem eyes. Results: Significant differential expression was found between the layers of the posterior part of the eye and also between locations of a tissue layer. Conclusions: These results potentially provide a path to more rapidly elucidate not o…	RPE/choroid
GATA5	77.2908	SRS1955506	SRP098761	Comprehensive analysis of gene expression in human retina and supporting tissues	SRR5225788	RPE	.	Kept	Adult Tissue	source_name: Macular RPE/choroid/sclera || tissue: Macular RPE/choroid/sclera || age: 72 || Sex: male	Purpose: To identify the differences of gene expression between the macula and periphery of the eye. Methods: RNA Seq was performed on 8 normal postmortem eyes. Results: Significant differential expression was found between the layers of the posterior part of the eye and also between locations of a tissue layer. Conclusions: These results potentially provide a path to more rapidly elucidate not o…	RPE/choroid
GATA5	56.3138	SRS1955508	SRP098761	Comprehensive analysis of gene expression in human retina and supporting tissues	SRR5225790	RPE	.	Kept	Adult Tissue	source_name: Peripheral RPE/choroid/sclera || tissue: Peripheral RPE/choroid/sclera || age: 70 || Sex: male	Purpose: To identify the differences of gene expression between the macula and periphery of the eye. Methods: RNA Seq was performed on 8 normal postmortem eyes. Results: Significant differential expression was found between the layers of the posterior part of the eye and also between locations of a tissue layer. Conclusions: These results potentially provide a path to more rapidly elucidate not o…	RPE/choroid
GATA5	18.7252	SRS1955510	SRP098761	Comprehensive analysis of gene expression in human retina and supporting tissues	SRR5225792	RPE	.	Kept	Adult Tissue	source_name: Macular RPE/choroid/sclera || tissue: Macular RPE/choroid/sclera || age: 70 || Sex: male	Purpose: To identify the differences of gene expression between the macula and periphery of the eye. Methods: RNA Seq was performed on 8 normal postmortem eyes. Results: Significant differential expression was found between the layers of the posterior part of the eye and also between locations of a tissue layer. Conclusions: These results potentially provide a path to more rapidly elucidate not o…	RPE/choroid
GATA5	1.22726	SRS2445756	SRP115908	Spontaneous generation of a novel fetal human retinal pigment epithelium (RPE) cell line available for investigation on phagocytosis and morphogenesis	SRR5952202	RPE	.	Kept	Adult Tissue	source_name: primary ahRPE || cell type: retina pigment epithelium || passages: 48 || Stage: 2 days	Purpose: Primary retinal pigment epithelium (RPE) cells have a limited capacity to re-establish epithelial morphology and to remain native RPE function in vitro, and all commercially available RPE cell lines have drawbacks of morphology or function; therefore, the establishment of new RPE cell lines with typical characteristics of RPE would be helpful in further understanding of their physiologic…	RPE/choroid
GATA5	1.03012	SRS2445757	SRP115908	Spontaneous generation of a novel fetal human retinal pigment epithelium (RPE) cell line available for investigation on phagocytosis and morphogenesis	SRR5952203	RPE	.	Kept	Adult Tissue	source_name: primary ahRPE || cell type: retina pigment epithelium || passages: 4 || Stage: 3 days	Purpose: Primary retinal pigment epithelium (RPE) cells have a limited capacity to re-establish epithelial morphology and to remain native RPE function in vitro, and all commercially available RPE cell lines have drawbacks of morphology or function; therefore, the establishment of new RPE cell lines with typical characteristics of RPE would be helpful in further understanding of their physiologic…	RPE/choroid
GATA5	1.08546	SRS2445758	SRP115908	Spontaneous generation of a novel fetal human retinal pigment epithelium (RPE) cell line available for investigation on phagocytosis and morphogenesis	SRR5952204	RPE	.	Kept	Adult Tissue	source_name: primary ahRPE || cell type: retina pigment epithelium || passages: 4 || Stage: 4 days	Purpose: Primary retinal pigment epithelium (RPE) cells have a limited capacity to re-establish epithelial morphology and to remain native RPE function in vitro, and all commercially available RPE cell lines have drawbacks of morphology or function; therefore, the establishment of new RPE cell lines with typical characteristics of RPE would be helpful in further understanding of their physiologic…	RPE/choroid
GATA5	4.58167	SRS2445759	SRP115908	Spontaneous generation of a novel fetal human retinal pigment epithelium (RPE) cell line available for investigation on phagocytosis and morphogenesis	SRR5952205	RPE	.	Kept	Adult Tissue	source_name: primary ahRPE || cell type: retina pigment epithelium || passages: 4 || Stage: 5 days	Purpose: Primary retinal pigment epithelium (RPE) cells have a limited capacity to re-establish epithelial morphology and to remain native RPE function in vitro, and all commercially available RPE cell lines have drawbacks of morphology or function; therefore, the establishment of new RPE cell lines with typical characteristics of RPE would be helpful in further understanding of their physiologic…	RPE/choroid
GATA5	82.2818	SRS523798	SRP034875	Comprehensive Analysis of Gene Expression in Human Retina and Supporting Tissues	SRR1067930	RPE	.	Kept	Adult Tissue	tissue_type: Peripheral RPE Choroid Sclera_1	RNA-Seq of retina and RPE/choroid/sclera from 8 normal human eyes	RPE/choroid
GATA5	47.1429	SRS523802	SRP034875	Comprehensive Analysis of Gene Expression in Human Retina and Supporting Tissues	SRR1067934	RPE	.	Kept	Adult Tissue	tissue_type: Macular RPE Choroid Sclera_1	RNA-Seq of retina and RPE/choroid/sclera from 8 normal human eyes	RPE/choroid
GATA5	66.7647	SRS523804	SRP034875	Comprehensive Analysis of Gene Expression in Human Retina and Supporting Tissues	SRR1067937	RPE	.	Kept	Adult Tissue	tissue_type: Peripheral RPE Choroid Sclera_2	RNA-Seq of retina and RPE/choroid/sclera from 8 normal human eyes	RPE/choroid
GATA5	66.1149	SRS523807	SRP034875	Comprehensive Analysis of Gene Expression in Human Retina and Supporting Tissues	SRR1067940	RPE	.	Kept	Adult Tissue	tissue_type: Macular RPE Choroid Sclera_2	RNA-Seq of retina and RPE/choroid/sclera from 8 normal human eyes	RPE/choroid
GATA5	47.6936	SRS523811	SRP034875	Comprehensive Analysis of Gene Expression in Human Retina and Supporting Tissues	SRR1067943	RPE	.	Kept	Adult Tissue	tissue_type: Peripheral RPE Choroid Sclera_3	RNA-Seq of retina and RPE/choroid/sclera from 8 normal human eyes	RPE/choroid
GATA5	19.5934	SRS523813	SRP034875	Comprehensive Analysis of Gene Expression in Human Retina and Supporting Tissues	SRR1067946	RPE	.	Kept	Adult Tissue	tissue_type: Macular RPE Choroid Sclera_3	RNA-Seq of retina and RPE/choroid/sclera from 8 normal human eyes	RPE/choroid
GATA5	72.0451	SRS523818	SRP034875	Comprehensive Analysis of Gene Expression in Human Retina and Supporting Tissues	SRR1067951	RPE	.	Kept	Adult Tissue	tissue_type: Peripheral RPE Choroid Sclera_4	RNA-Seq of retina and RPE/choroid/sclera from 8 normal human eyes	RPE/choroid
GATA5	47.4753	SRS523835	SRP034875	Comprehensive Analysis of Gene Expression in Human Retina and Supporting Tissues	SRR1067973	RPE	.	Kept	Adult Tissue	tissue_type: Macular RPE Choroid Sclera_4	RNA-Seq of retina and RPE/choroid/sclera from 8 normal human eyes	RPE/choroid
GATA5	132.274	SRS523840	SRP034875	Comprehensive Analysis of Gene Expression in Human Retina and Supporting Tissues	SRR1067977	RPE	.	Kept	Adult Tissue	tissue_type: Peripheral RPE Choroid Sclera_5	RNA-Seq of retina and RPE/choroid/sclera from 8 normal human eyes	RPE/choroid
GATA5	54.2511	SRS523847	SRP034875	Comprehensive Analysis of Gene Expression in Human Retina and Supporting Tissues	SRR1067983	RPE	.	Kept	Adult Tissue	tissue_type: Macular RPE Choroid Sclera_5	RNA-Seq of retina and RPE/choroid/sclera from 8 normal human eyes	RPE/choroid
GATA5	71.9711	SRS523849	SRP034875	Comprehensive Analysis of Gene Expression in Human Retina and Supporting Tissues	SRR1067985	RPE	.	Kept	Adult Tissue	tissue_type: Peripheral RPE Choroid Sclera_6	RNA-Seq of retina and RPE/choroid/sclera from 8 normal human eyes	RPE/choroid
GATA5	94.1527	SRS523853	SRP034875	Comprehensive Analysis of Gene Expression in Human Retina and Supporting Tissues	SRR1067987	RPE	.	Kept	Adult Tissue	tissue_type: Macular RPE Choroid Sclera_6	RNA-Seq of retina and RPE/choroid/sclera from 8 normal human eyes	RPE/choroid
GATA5	115.404	SRS523856	SRP034875	Comprehensive Analysis of Gene Expression in Human Retina and Supporting Tissues	SRR1067989	RPE	.	Kept	Adult Tissue	tissue_type: Peripheral RPE Choroid Sclera_7	RNA-Seq of retina and RPE/choroid/sclera from 8 normal human eyes	RPE/choroid
GATA5	77.3749	SRS523860	SRP034875	Comprehensive Analysis of Gene Expression in Human Retina and Supporting Tissues	SRR1067993	RPE	.	Kept	Adult Tissue	tissue_type: Macular RPE Choroid Sclera_7	RNA-Seq of retina and RPE/choroid/sclera from 8 normal human eyes	RPE/choroid
GATA5	56.2748	SRS523900	SRP034875	Comprehensive Analysis of Gene Expression in Human Retina and Supporting Tissues	SRR1067999	RPE	.	Kept	Adult Tissue	tissue_type: Peripheral RPE Choroid Sclera_8	RNA-Seq of retina and RPE/choroid/sclera from 8 normal human eyes	RPE/choroid
GATA5	18.7112	SRS523902	SRP034875	Comprehensive Analysis of Gene Expression in Human Retina and Supporting Tissues	SRR1068136	RPE	.	Kept	Adult Tissue	tissue_type: Macular RPE Choroid Sclera_8	RNA-Seq of retina and RPE/choroid/sclera from 8 normal human eyes	RPE/choroid
GATA5	0.102259	SRS085183	SRP002881	SplicePL: de novo splice junction detection from paired-end RNA-seq reads	SRR060734	Retina	.	Kept	Adult Tissue	source_name: donor1 || tissue: retina	We generate this 130-nt dataset to benchmark SplicePL, TopHat and SpliceMap. Overall design: Retina sample from one human donor.	Retina
GATA5	0.9718	SRS1588794	SRP080002	RNA-Seq of retinal tissue from a Human Eye	SRR3957254	Retina	.	Kept	Adult Tissue	source_name: Retina tissue-Human || strain: Normal tissue || tissue: Retina || genotype: Wild Type	We report RNA-Seq experiments of retinal tissue from Homo Sapiens Overall design: Examine retinal tissue from human	Retina
GATA5	0.116684	SRS1588796	SRP080002	RNA-Seq of retinal tissue from a Human Eye	SRR3957253	Retina	.	Kept	Adult Tissue	source_name: Retina tissue-Human || strain: Normal tissue || tissue: Retina || genotype: Wild Type	We report RNA-Seq experiments of retinal tissue from Homo Sapiens Overall design: Examine retinal tissue from human	Retina
GATA5	4.34011	SRS1597854	SRP080886	Region-specific Transcriptome Analysis of the Human Retina and RPE/Choroid	SRR3994671	Retina	.	Kept	Adult Tissue	gap_accession: phs001151 || submitter handle: NEI_RetinaRPE_Choroid || biospecimen repository: NEI_RetinaRPE_Choroid || study name: Region-specific Transcriptome Analysis of the Human Retina and RPE/Choroid || study design: Control Set || biospecimen repository sample id: S1 || submitted sample id: S1 || submitted subject id: 1 || gap_sample_id: 1975621 || gap_subject_id: 1622642 || sex: female |…	Proper spatial differentiation of retinal cell types is necessary for normal human vision. Many retinal diseases, such as Best disease and male germ cell associated kinase (MAK)-associated retinitis pigmentosa, preferentially affect distinct topographic regions of the retina. While much is known about the distribution of cell types in the retina, the distribution of molecular components across th…	Retina
GATA5	0.492087	SRS1597855	SRP080886	Region-specific Transcriptome Analysis of the Human Retina and RPE/Choroid	SRR3994672	Retina	.	Kept	Adult Tissue	gap_accession: phs001151 || submitter handle: NEI_RetinaRPE_Choroid || biospecimen repository: NEI_RetinaRPE_Choroid || study name: Region-specific Transcriptome Analysis of the Human Retina and RPE/Choroid || study design: Control Set || biospecimen repository sample id: S2 || submitted sample id: S2 || submitted subject id: 1 || gap_sample_id: 1975632 || gap_subject_id: 1622642 || sex: female |…	Proper spatial differentiation of retinal cell types is necessary for normal human vision. Many retinal diseases, such as Best disease and male germ cell associated kinase (MAK)-associated retinitis pigmentosa, preferentially affect distinct topographic regions of the retina. While much is known about the distribution of cell types in the retina, the distribution of molecular components across th…	Retina
GATA5	9.09729	SRS1597856	SRP080886	Region-specific Transcriptome Analysis of the Human Retina and RPE/Choroid	SRR3994673	Retina	.	Kept	Adult Tissue	gap_accession: phs001151 || submitter handle: NEI_RetinaRPE_Choroid || biospecimen repository: NEI_RetinaRPE_Choroid || study name: Region-specific Transcriptome Analysis of the Human Retina and RPE/Choroid || study design: Control Set || biospecimen repository sample id: S3 || submitted sample id: S3 || submitted subject id: 1 || gap_sample_id: 1975643 || gap_subject_id: 1622642 || sex: female |…	Proper spatial differentiation of retinal cell types is necessary for normal human vision. Many retinal diseases, such as Best disease and male germ cell associated kinase (MAK)-associated retinitis pigmentosa, preferentially affect distinct topographic regions of the retina. While much is known about the distribution of cell types in the retina, the distribution of molecular components across th…	Retina
GATA5	14.0147	SRS1597860	SRP080886	Region-specific Transcriptome Analysis of the Human Retina and RPE/Choroid	SRR3994677	Retina	.	Kept	Adult Tissue	gap_accession: phs001151 || submitter handle: NEI_RetinaRPE_Choroid || biospecimen repository: NEI_RetinaRPE_Choroid || study name: Region-specific Transcriptome Analysis of the Human Retina and RPE/Choroid || study design: Control Set || biospecimen repository sample id: S7 || submitted sample id: S7 || submitted subject id: 2 || gap_sample_id: 1975647 || gap_subject_id: 1622643 || sex: male || …	Proper spatial differentiation of retinal cell types is necessary for normal human vision. Many retinal diseases, such as Best disease and male germ cell associated kinase (MAK)-associated retinitis pigmentosa, preferentially affect distinct topographic regions of the retina. While much is known about the distribution of cell types in the retina, the distribution of molecular components across th…	Retina
GATA5	6.14085	SRS1597861	SRP080886	Region-specific Transcriptome Analysis of the Human Retina and RPE/Choroid	SRR3994678	Retina	.	Kept	Adult Tissue	gap_accession: phs001151 || submitter handle: NEI_RetinaRPE_Choroid || biospecimen repository: NEI_RetinaRPE_Choroid || study name: Region-specific Transcriptome Analysis of the Human Retina and RPE/Choroid || study design: Control Set || biospecimen repository sample id: S8 || submitted sample id: S8 || submitted subject id: 2 || gap_sample_id: 1975648 || gap_subject_id: 1622643 || sex: male || …	Proper spatial differentiation of retinal cell types is necessary for normal human vision. Many retinal diseases, such as Best disease and male germ cell associated kinase (MAK)-associated retinitis pigmentosa, preferentially affect distinct topographic regions of the retina. While much is known about the distribution of cell types in the retina, the distribution of molecular components across th…	Retina
GATA5	6.07709	SRS1597862	SRP080886	Region-specific Transcriptome Analysis of the Human Retina and RPE/Choroid	SRR3994679	Retina	.	Kept	Adult Tissue	gap_accession: phs001151 || submitter handle: NEI_RetinaRPE_Choroid || biospecimen repository: NEI_RetinaRPE_Choroid || study name: Region-specific Transcriptome Analysis of the Human Retina and RPE/Choroid || study design: Control Set || biospecimen repository sample id: S9 || submitted sample id: S9 || submitted subject id: 2 || gap_sample_id: 1975649 || gap_subject_id: 1622643 || sex: male || …	Proper spatial differentiation of retinal cell types is necessary for normal human vision. Many retinal diseases, such as Best disease and male germ cell associated kinase (MAK)-associated retinitis pigmentosa, preferentially affect distinct topographic regions of the retina. While much is known about the distribution of cell types in the retina, the distribution of molecular components across th…	Retina
GATA5	3.67141	SRS1597866	SRP080886	Region-specific Transcriptome Analysis of the Human Retina and RPE/Choroid	SRR3994683	Retina	.	Kept	Adult Tissue	gap_accession: phs001151 || submitter handle: NEI_RetinaRPE_Choroid || biospecimen repository: NEI_RetinaRPE_Choroid || study name: Region-specific Transcriptome Analysis of the Human Retina and RPE/Choroid || study design: Control Set || biospecimen repository sample id: S13 || submitted sample id: S13 || submitted subject id: 3 || gap_sample_id: 1975625 || gap_subject_id: 1622644 || sex: female…	Proper spatial differentiation of retinal cell types is necessary for normal human vision. Many retinal diseases, such as Best disease and male germ cell associated kinase (MAK)-associated retinitis pigmentosa, preferentially affect distinct topographic regions of the retina. While much is known about the distribution of cell types in the retina, the distribution of molecular components across th…	Retina
GATA5	0.472036	SRS1597867	SRP080886	Region-specific Transcriptome Analysis of the Human Retina and RPE/Choroid	SRR3994684	Retina	.	Kept	Adult Tissue	gap_accession: phs001151 || submitter handle: NEI_RetinaRPE_Choroid || biospecimen repository: NEI_RetinaRPE_Choroid || study name: Region-specific Transcriptome Analysis of the Human Retina and RPE/Choroid || study design: Control Set || biospecimen repository sample id: S14 || submitted sample id: S14 || submitted subject id: 3 || gap_sample_id: 1975626 || gap_subject_id: 1622644 || sex: female…	Proper spatial differentiation of retinal cell types is necessary for normal human vision. Many retinal diseases, such as Best disease and male germ cell associated kinase (MAK)-associated retinitis pigmentosa, preferentially affect distinct topographic regions of the retina. While much is known about the distribution of cell types in the retina, the distribution of molecular components across th…	Retina
GATA5	8.02551	SRS1597868	SRP080886	Region-specific Transcriptome Analysis of the Human Retina and RPE/Choroid	SRR3994685	Retina	.	Kept	Adult Tissue	gap_accession: phs001151 || submitter handle: NEI_RetinaRPE_Choroid || biospecimen repository: NEI_RetinaRPE_Choroid || study name: Region-specific Transcriptome Analysis of the Human Retina and RPE/Choroid || study design: Control Set || biospecimen repository sample id: S15 || submitted sample id: S15 || submitted subject id: 3 || gap_sample_id: 1975627 || gap_subject_id: 1622644 || sex: female…	Proper spatial differentiation of retinal cell types is necessary for normal human vision. Many retinal diseases, such as Best disease and male germ cell associated kinase (MAK)-associated retinitis pigmentosa, preferentially affect distinct topographic regions of the retina. While much is known about the distribution of cell types in the retina, the distribution of molecular components across th…	Retina
GATA5	0.470661	SRS1597872	SRP080886	Region-specific Transcriptome Analysis of the Human Retina and RPE/Choroid	SRR3994689	Retina	.	Kept	Adult Tissue	gap_accession: phs001151 || submitter handle: NEI_RetinaRPE_Choroid || biospecimen repository: NEI_RetinaRPE_Choroid || study name: Region-specific Transcriptome Analysis of the Human Retina and RPE/Choroid || study design: Control Set || biospecimen repository sample id: S19 || submitted sample id: S19 || submitted subject id: 4 || gap_sample_id: 1975631 || gap_subject_id: 1622645 || sex: male |…	Proper spatial differentiation of retinal cell types is necessary for normal human vision. Many retinal diseases, such as Best disease and male germ cell associated kinase (MAK)-associated retinitis pigmentosa, preferentially affect distinct topographic regions of the retina. While much is known about the distribution of cell types in the retina, the distribution of molecular components across th…	Retina
GATA5	2.50205	SRS1597873	SRP080886	Region-specific Transcriptome Analysis of the Human Retina and RPE/Choroid	SRR3994690	Retina	.	Kept	Adult Tissue	gap_accession: phs001151 || submitter handle: NEI_RetinaRPE_Choroid || biospecimen repository: NEI_RetinaRPE_Choroid || study name: Region-specific Transcriptome Analysis of the Human Retina and RPE/Choroid || study design: Control Set || biospecimen repository sample id: S20 || submitted sample id: S20 || submitted subject id: 4 || gap_sample_id: 1975633 || gap_subject_id: 1622645 || sex: male |…	Proper spatial differentiation of retinal cell types is necessary for normal human vision. Many retinal diseases, such as Best disease and male germ cell associated kinase (MAK)-associated retinitis pigmentosa, preferentially affect distinct topographic regions of the retina. While much is known about the distribution of cell types in the retina, the distribution of molecular components across th…	Retina
GATA5	0.493853	SRS1597874	SRP080886	Region-specific Transcriptome Analysis of the Human Retina and RPE/Choroid	SRR3994691	Retina	.	Kept	Adult Tissue	gap_accession: phs001151 || submitter handle: NEI_RetinaRPE_Choroid || biospecimen repository: NEI_RetinaRPE_Choroid || study name: Region-specific Transcriptome Analysis of the Human Retina and RPE/Choroid || study design: Control Set || biospecimen repository sample id: S21 || submitted sample id: S21 || submitted subject id: 4 || gap_sample_id: 1975634 || gap_subject_id: 1622645 || sex: male |…	Proper spatial differentiation of retinal cell types is necessary for normal human vision. Many retinal diseases, such as Best disease and male germ cell associated kinase (MAK)-associated retinitis pigmentosa, preferentially affect distinct topographic regions of the retina. While much is known about the distribution of cell types in the retina, the distribution of molecular components across th…	Retina
GATA5	2.67504	SRS1597878	SRP080886	Region-specific Transcriptome Analysis of the Human Retina and RPE/Choroid	SRR3994695	Retina	.	Kept	Adult Tissue	gap_accession: phs001151 || submitter handle: NEI_RetinaRPE_Choroid || biospecimen repository: NEI_RetinaRPE_Choroid || study name: Region-specific Transcriptome Analysis of the Human Retina and RPE/Choroid || study design: Control Set || biospecimen repository sample id: S25 || submitted sample id: S25 || submitted subject id: 5 || gap_sample_id: 1975638 || gap_subject_id: 1622646 || sex: female…	Proper spatial differentiation of retinal cell types is necessary for normal human vision. Many retinal diseases, such as Best disease and male germ cell associated kinase (MAK)-associated retinitis pigmentosa, preferentially affect distinct topographic regions of the retina. While much is known about the distribution of cell types in the retina, the distribution of molecular components across th…	Retina
GATA5	0.000751456	SRS1597879	SRP080886	Region-specific Transcriptome Analysis of the Human Retina and RPE/Choroid	SRR3994696	Retina	.	Kept	Adult Tissue	gap_accession: phs001151 || submitter handle: NEI_RetinaRPE_Choroid || biospecimen repository: NEI_RetinaRPE_Choroid || study name: Region-specific Transcriptome Analysis of the Human Retina and RPE/Choroid || study design: Control Set || biospecimen repository sample id: S26 || submitted sample id: S26 || submitted subject id: 5 || gap_sample_id: 1975639 || gap_subject_id: 1622646 || sex: female…	Proper spatial differentiation of retinal cell types is necessary for normal human vision. Many retinal diseases, such as Best disease and male germ cell associated kinase (MAK)-associated retinitis pigmentosa, preferentially affect distinct topographic regions of the retina. While much is known about the distribution of cell types in the retina, the distribution of molecular components across th…	Retina
GATA5	2.68774	SRS1597880	SRP080886	Region-specific Transcriptome Analysis of the Human Retina and RPE/Choroid	SRR3994697	Retina	.	Kept	Adult Tissue	gap_accession: phs001151 || submitter handle: NEI_RetinaRPE_Choroid || biospecimen repository: NEI_RetinaRPE_Choroid || study name: Region-specific Transcriptome Analysis of the Human Retina and RPE/Choroid || study design: Control Set || biospecimen repository sample id: S27 || submitted sample id: S27 || submitted subject id: 5 || gap_sample_id: 1975640 || gap_subject_id: 1622646 || sex: female…	Proper spatial differentiation of retinal cell types is necessary for normal human vision. Many retinal diseases, such as Best disease and male germ cell associated kinase (MAK)-associated retinitis pigmentosa, preferentially affect distinct topographic regions of the retina. While much is known about the distribution of cell types in the retina, the distribution of molecular components across th…	Retina
GATA5	3.24981	SRS1597881	SRP080886	Region-specific Transcriptome Analysis of the Human Retina and RPE/Choroid	SRR3994698	Retina	.	Kept	Adult Tissue	gap_accession: phs001151 || submitter handle: NEI_RetinaRPE_Choroid || biospecimen repository: NEI_RetinaRPE_Choroid || study name: Region-specific Transcriptome Analysis of the Human Retina and RPE/Choroid || study design: Control Set || biospecimen repository sample id: S28 || submitted sample id: S28 || submitted subject id: 5 || gap_sample_id: 1975641 || gap_subject_id: 1622646 || sex: female…	Proper spatial differentiation of retinal cell types is necessary for normal human vision. Many retinal diseases, such as Best disease and male germ cell associated kinase (MAK)-associated retinitis pigmentosa, preferentially affect distinct topographic regions of the retina. While much is known about the distribution of cell types in the retina, the distribution of molecular components across th…	Retina
GATA5	0.763677	SRS1597882	SRP080886	Region-specific Transcriptome Analysis of the Human Retina and RPE/Choroid	SRR3994699	Retina	.	Kept	Adult Tissue	gap_accession: phs001151 || submitter handle: NEI_RetinaRPE_Choroid || biospecimen repository: NEI_RetinaRPE_Choroid || study name: Region-specific Transcriptome Analysis of the Human Retina and RPE/Choroid || study design: Control Set || biospecimen repository sample id: S29 || submitted sample id: S29 || submitted subject id: 5 || gap_sample_id: 1975642 || gap_subject_id: 1622646 || sex: female…	Proper spatial differentiation of retinal cell types is necessary for normal human vision. Many retinal diseases, such as Best disease and male germ cell associated kinase (MAK)-associated retinitis pigmentosa, preferentially affect distinct topographic regions of the retina. While much is known about the distribution of cell types in the retina, the distribution of molecular components across th…	Retina
GATA5	4.54329	SRS1955479	SRP098761	Comprehensive analysis of gene expression in human retina and supporting tissues	SRR5225761	Retina	.	Kept	Adult Tissue	source_name: Peripheral Retina || tissue: Peripheral Retina || age: 79 || Sex: male	Purpose: To identify the differences of gene expression between the macula and periphery of the eye. Methods: RNA Seq was performed on 8 normal postmortem eyes. Results: Significant differential expression was found between the layers of the posterior part of the eye and also between locations of a tissue layer. Conclusions: These results potentially provide a path to more rapidly elucidate not o…	Retina
GATA5	0.255593	SRS1955480	SRP098761	Comprehensive analysis of gene expression in human retina and supporting tissues	SRR5225763	Retina	.	Kept	Adult Tissue	source_name: Macular Retina || tissue: Macular Retina || age: 79 || Sex: male	Purpose: To identify the differences of gene expression between the macula and periphery of the eye. Methods: RNA Seq was performed on 8 normal postmortem eyes. Results: Significant differential expression was found between the layers of the posterior part of the eye and also between locations of a tissue layer. Conclusions: These results potentially provide a path to more rapidly elucidate not o…	Retina
GATA5	9.55977	SRS1955483	SRP098761	Comprehensive analysis of gene expression in human retina and supporting tissues	SRR5225765	Retina	.	Kept	Adult Tissue	source_name: Peripheral Retina || tissue: Peripheral Retina || age: 62 || Sex: female	Purpose: To identify the differences of gene expression between the macula and periphery of the eye. Methods: RNA Seq was performed on 8 normal postmortem eyes. Results: Significant differential expression was found between the layers of the posterior part of the eye and also between locations of a tissue layer. Conclusions: These results potentially provide a path to more rapidly elucidate not o…	Retina
GATA5	0.333755	SRS1955484	SRP098761	Comprehensive analysis of gene expression in human retina and supporting tissues	SRR5225767	Retina	.	Kept	Adult Tissue	source_name: Macular Retina || tissue: Macular Retina || age: 62 || Sex: female	Purpose: To identify the differences of gene expression between the macula and periphery of the eye. Methods: RNA Seq was performed on 8 normal postmortem eyes. Results: Significant differential expression was found between the layers of the posterior part of the eye and also between locations of a tissue layer. Conclusions: These results potentially provide a path to more rapidly elucidate not o…	Retina
GATA5	3.21734	SRS1955487	SRP098761	Comprehensive analysis of gene expression in human retina and supporting tissues	SRR5225769	Retina	.	Kept	Adult Tissue	source_name: Peripheral Retina || tissue: Peripheral Retina || age: 63 || Sex: male	Purpose: To identify the differences of gene expression between the macula and periphery of the eye. Methods: RNA Seq was performed on 8 normal postmortem eyes. Results: Significant differential expression was found between the layers of the posterior part of the eye and also between locations of a tissue layer. Conclusions: These results potentially provide a path to more rapidly elucidate not o…	Retina
GATA5	0.825804	SRS1955488	SRP098761	Comprehensive analysis of gene expression in human retina and supporting tissues	SRR5225771	Retina	.	Kept	Adult Tissue	source_name: Macular Retina || tissue: Macular Retina || age: 63 || Sex: male	Purpose: To identify the differences of gene expression between the macula and periphery of the eye. Methods: RNA Seq was performed on 8 normal postmortem eyes. Results: Significant differential expression was found between the layers of the posterior part of the eye and also between locations of a tissue layer. Conclusions: These results potentially provide a path to more rapidly elucidate not o…	Retina
GATA5	7.32982	SRS1955491	SRP098761	Comprehensive analysis of gene expression in human retina and supporting tissues	SRR5225773	Retina	.	Kept	Adult Tissue	source_name: Peripheral Retina || tissue: Peripheral Retina || age: 62 || Sex: male	Purpose: To identify the differences of gene expression between the macula and periphery of the eye. Methods: RNA Seq was performed on 8 normal postmortem eyes. Results: Significant differential expression was found between the layers of the posterior part of the eye and also between locations of a tissue layer. Conclusions: These results potentially provide a path to more rapidly elucidate not o…	Retina
GATA5	0.243041	SRS1955493	SRP098761	Comprehensive analysis of gene expression in human retina and supporting tissues	SRR5225775	Retina	.	Kept	Adult Tissue	source_name: Macular Retina || tissue: Macular Retina || age: 62 || Sex: male	Purpose: To identify the differences of gene expression between the macula and periphery of the eye. Methods: RNA Seq was performed on 8 normal postmortem eyes. Results: Significant differential expression was found between the layers of the posterior part of the eye and also between locations of a tissue layer. Conclusions: These results potentially provide a path to more rapidly elucidate not o…	Retina
GATA5	25.6051	SRS1955495	SRP098761	Comprehensive analysis of gene expression in human retina and supporting tissues	SRR5225777	Retina	.	Kept	Adult Tissue	source_name: Peripheral Retina || tissue: Peripheral Retina || age: 88 || Sex: female	Purpose: To identify the differences of gene expression between the macula and periphery of the eye. Methods: RNA Seq was performed on 8 normal postmortem eyes. Results: Significant differential expression was found between the layers of the posterior part of the eye and also between locations of a tissue layer. Conclusions: These results potentially provide a path to more rapidly elucidate not o…	Retina
GATA5	1.41533	SRS1955497	SRP098761	Comprehensive analysis of gene expression in human retina and supporting tissues	SRR5225779	Retina	.	Kept	Adult Tissue	source_name: Macular Retina || tissue: Macular Retina || age: 88 || Sex: female	Purpose: To identify the differences of gene expression between the macula and periphery of the eye. Methods: RNA Seq was performed on 8 normal postmortem eyes. Results: Significant differential expression was found between the layers of the posterior part of the eye and also between locations of a tissue layer. Conclusions: These results potentially provide a path to more rapidly elucidate not o…	Retina
GATA5	0.319827	SRS1955499	SRP098761	Comprehensive analysis of gene expression in human retina and supporting tissues	SRR5225781	Retina	.	Kept	Adult Tissue	source_name: Peripheral Retina || tissue: Peripheral Retina || age: 95 || Sex: female	Purpose: To identify the differences of gene expression between the macula and periphery of the eye. Methods: RNA Seq was performed on 8 normal postmortem eyes. Results: Significant differential expression was found between the layers of the posterior part of the eye and also between locations of a tissue layer. Conclusions: These results potentially provide a path to more rapidly elucidate not o…	Retina
GATA5	0.340831	SRS1955501	SRP098761	Comprehensive analysis of gene expression in human retina and supporting tissues	SRR5225783	Retina	.	Kept	Adult Tissue	source_name: Macular Retina || tissue: Macular Retina || age: 95 || Sex: female	Purpose: To identify the differences of gene expression between the macula and periphery of the eye. Methods: RNA Seq was performed on 8 normal postmortem eyes. Results: Significant differential expression was found between the layers of the posterior part of the eye and also between locations of a tissue layer. Conclusions: These results potentially provide a path to more rapidly elucidate not o…	Retina
GATA5	2.05176	SRS1955503	SRP098761	Comprehensive analysis of gene expression in human retina and supporting tissues	SRR5225785	Retina	.	Kept	Adult Tissue	source_name: Peripheral Retina || tissue: Peripheral Retina || age: 72 || Sex: male	Purpose: To identify the differences of gene expression between the macula and periphery of the eye. Methods: RNA Seq was performed on 8 normal postmortem eyes. Results: Significant differential expression was found between the layers of the posterior part of the eye and also between locations of a tissue layer. Conclusions: These results potentially provide a path to more rapidly elucidate not o…	Retina
GATA5	27.3065	SRS1955505	SRP098761	Comprehensive analysis of gene expression in human retina and supporting tissues	SRR5225787	Retina	.	Kept	Adult Tissue	source_name: Macular Retina || tissue: Macular Retina || age: 72 || Sex: male	Purpose: To identify the differences of gene expression between the macula and periphery of the eye. Methods: RNA Seq was performed on 8 normal postmortem eyes. Results: Significant differential expression was found between the layers of the posterior part of the eye and also between locations of a tissue layer. Conclusions: These results potentially provide a path to more rapidly elucidate not o…	Retina
GATA5	4.55344	SRS1955507	SRP098761	Comprehensive analysis of gene expression in human retina and supporting tissues	SRR5225789	Retina	.	Kept	Adult Tissue	source_name: Peripheral Retina || tissue: Peripheral Retina || age: 70 || Sex: male	Purpose: To identify the differences of gene expression between the macula and periphery of the eye. Methods: RNA Seq was performed on 8 normal postmortem eyes. Results: Significant differential expression was found between the layers of the posterior part of the eye and also between locations of a tissue layer. Conclusions: These results potentially provide a path to more rapidly elucidate not o…	Retina
GATA5	1.15847	SRS1955509	SRP098761	Comprehensive analysis of gene expression in human retina and supporting tissues	SRR5225791	Retina	.	Kept	Adult Tissue	source_name: Macular Retina || tissue: Macular Retina || age: 70 || Sex: male	Purpose: To identify the differences of gene expression between the macula and periphery of the eye. Methods: RNA Seq was performed on 8 normal postmortem eyes. Results: Significant differential expression was found between the layers of the posterior part of the eye and also between locations of a tissue layer. Conclusions: These results potentially provide a path to more rapidly elucidate not o…	Retina
GATA5	2.31855	SRS360125	SRP015336	Unprecedented alternative splicing and 3 Mb of novel transcribed sequence leads to significant transcript diversity in the transcriptome of the human retina	SRR548613	Retina	.	Kept	Adult Tissue	source_name: retina || disease status: normal || tissue: retina	The mRNA repertoire is specific to a given tissue type. This specificity, whether it is in the levels of gene expression or the splicing pattern of the transcripts, is important to study to increase our general knowledge of transcription and alternative splicing, as well as to identify novel coding sequence that can be important for elucidating the mechanisms of disease. We have performed RNA-Seq…	Retina
GATA5	0.255593	SRS523800	SRP034875	Comprehensive Analysis of Gene Expression in Human Retina and Supporting Tissues	SRR1067932	Retina	.	Kept	Adult Tissue	tissue_type: Macular Retina_1	RNA-Seq of retina and RPE/choroid/sclera from 8 normal human eyes	Retina
GATA5	9.56443	SRS523803	SRP034875	Comprehensive Analysis of Gene Expression in Human Retina and Supporting Tissues	SRR1067936	Retina	.	Kept	Adult Tissue	tissue_type: Peripheral Retina_2	RNA-Seq of retina and RPE/choroid/sclera from 8 normal human eyes	Retina
GATA5	0.333324	SRS523806	SRP034875	Comprehensive Analysis of Gene Expression in Human Retina and Supporting Tissues	SRR1067939	Retina	.	Kept	Adult Tissue	tissue_type: Macular Retina_2	RNA-Seq of retina and RPE/choroid/sclera from 8 normal human eyes	Retina
GATA5	3.21393	SRS523809	SRP034875	Comprehensive Analysis of Gene Expression in Human Retina and Supporting Tissues	SRR1067942	Retina	.	Kept	Adult Tissue	tissue_type: Peripheral Retina_3	RNA-Seq of retina and RPE/choroid/sclera from 8 normal human eyes	Retina
GATA5	0.827558	SRS523812	SRP034875	Comprehensive Analysis of Gene Expression in Human Retina and Supporting Tissues	SRR1067944	Retina	.	Kept	Adult Tissue	tissue_type: Macular Retina_3	RNA-Seq of retina and RPE/choroid/sclera from 8 normal human eyes	Retina
GATA5	7.33158	SRS523815	SRP034875	Comprehensive Analysis of Gene Expression in Human Retina and Supporting Tissues	SRR1067948	Retina	.	Kept	Adult Tissue	tissue_type: Peripheral Retina_4	RNA-Seq of retina and RPE/choroid/sclera from 8 normal human eyes	Retina
GATA5	0.243162	SRS523833	SRP034875	Comprehensive Analysis of Gene Expression in Human Retina and Supporting Tissues	SRR1067970	Retina	.	Kept	Adult Tissue	tissue_type: Macular Retina_4	RNA-Seq of retina and RPE/choroid/sclera from 8 normal human eyes	Retina
GATA5	25.5982	SRS523838	SRP034875	Comprehensive Analysis of Gene Expression in Human Retina and Supporting Tissues	SRR1067975	Retina	.	Kept	Adult Tissue	tissue_type: Peripheral Retina_5	RNA-Seq of retina and RPE/choroid/sclera from 8 normal human eyes	Retina
GATA5	1.41626	SRS523842	SRP034875	Comprehensive Analysis of Gene Expression in Human Retina and Supporting Tissues	SRR1067979	Retina	.	Kept	Adult Tissue	tissue_type: Macular Retina_5	RNA-Seq of retina and RPE/choroid/sclera from 8 normal human eyes	Retina
GATA5	0.319686	SRS523848	SRP034875	Comprehensive Analysis of Gene Expression in Human Retina and Supporting Tissues	SRR1067984	Retina	.	Kept	Adult Tissue	tissue_type: Peripheral Retina_6	RNA-Seq of retina and RPE/choroid/sclera from 8 normal human eyes	Retina
GATA5	0.340686	SRS523850	SRP034875	Comprehensive Analysis of Gene Expression in Human Retina and Supporting Tissues	SRR1067986	Retina	.	Kept	Adult Tissue	tissue_type: Macular Retina_6	RNA-Seq of retina and RPE/choroid/sclera from 8 normal human eyes	Retina
GATA5	2.05132	SRS523854	SRP034875	Comprehensive Analysis of Gene Expression in Human Retina and Supporting Tissues	SRR1067988	Retina	.	Kept	Adult Tissue	tissue_type: Peripheral Retina_7	RNA-Seq of retina and RPE/choroid/sclera from 8 normal human eyes	Retina
GATA5	27.3294	SRS523858	SRP034875	Comprehensive Analysis of Gene Expression in Human Retina and Supporting Tissues	SRR1067991	Retina	.	Kept	Adult Tissue	tissue_type: Macular Retina_7	RNA-Seq of retina and RPE/choroid/sclera from 8 normal human eyes	Retina
GATA5	4.54005	SRS523863	SRP034875	Comprehensive Analysis of Gene Expression in Human Retina and Supporting Tissues	SRR1067996	Retina	.	Kept	Adult Tissue	tissue_type: Peripheral Retina_8	RNA-Seq of retina and RPE/choroid/sclera from 8 normal human eyes	Retina
GATA5	1.15761	SRS523901	SRP034875	Comprehensive Analysis of Gene Expression in Human Retina and Supporting Tissues	SRR1068000	Retina	.	Kept	Adult Tissue	tissue_type: Macular Retina_8	RNA-Seq of retina and RPE/choroid/sclera from 8 normal human eyes	Retina
